# Supplementary material for: 1-Methyl-2,4-bis­(2-methoxy­phen­yl)-3-aza­bicyclo­[3.3.1]nonan-9-one
Source: Acta Crystallogr Sect E Struct Rep Online. 2009 Nov 18;65(Pt 12):o3103. doi: 10.1107/S1600536809047928 (PMC2972093; doi:10.1107/S1600536809047928)
Supplement: Supplementary file 2 [file e-65-o3103-Isup2.hkl]

# 
# h,k,l, Fc-squared, Fo-squared, sigma(Fo-squared) and status flag 
# 
data_I
_shelx_title ' new in P2(1)/n' 
_shelx_refln_list_code          4 
_shelx_F_calc_maximum      197.05 
_exptl_crystal_F_000       784.00 
_reflns_d_resolution_high  0.7495 
 
loop_ 
 _symmetry_equiv_pos_as_xyz 
 'x, y, z' 
 '-x+1/2, y+1/2, -z+1/2' 
 '-x, -y, -z' 
 'x-1/2, -y-1/2, z-1/2' 
 
_cell_length_a     7.9569 
_cell_length_b    20.8291 
_cell_length_c    11.6708 
_cell_angle_alpha  90.000 
_cell_angle_beta   96.297 
_cell_angle_gamma  90.000 
 
_shelx_F_squared_multiplier     1.000 
 
loop_ 
 _refln_index_h 
 _refln_index_k 
 _refln_index_l 
 _refln_F_squared_calc 
 _refln_F_squared_meas 
 _refln_F_squared_sigma 
 _refln_observed_status 
   2   0   0      922.40      887.53     17.01 o 
   4   0   0      770.00      829.32     25.12 o 
   6   0   0      131.17      128.79      9.02 o 
   8   0   0      179.87      160.26      6.32 o 
  10   0   0        1.80       -0.27      4.72 o 
   1   1   0      258.98      218.35      3.43 o 
   2   1   0      206.67      196.99      3.44 o 
   3   1   0        1.47        0.66      0.72 o 
   4   1   0     3114.46     3444.73     50.98 o 
   5   1   0       21.80       20.83      1.52 o 
   6   1   0        0.96        0.35      1.21 o 
   7   1   0        2.25       -0.69      1.71 o 
   8   1   0       44.07       45.67      3.50 o 
  10   1   0        7.21        5.75      5.63 o 
   1   2   0     2362.42     2227.98     17.99 o 
   2   2   0     5749.62     5712.08     90.14 o 
   3   2   0      640.93      664.52      9.67 o 
   4   2   0      433.58      501.61      9.17 o 
   5   2   0        4.59        6.11      1.29 o 
   6   2   0       94.75       95.28      3.62 o 
   7   2   0        0.25        1.86      2.02 o 
   8   2   0       41.45       37.60      4.80 o 
   9   2   0        2.95        2.63      4.87 o 
  10   2   0        0.00        0.69      5.33 o 
   1   3   0       34.36       25.61      0.90 o 
   2   3   0     4285.02     4380.32     38.73 o 
   3   3   0      767.81      775.35      8.80 o 
   4   3   0       16.40       18.09      0.83 o 
   5   3   0        3.76        3.16      0.91 o 
   6   3   0       15.34       14.58      1.24 o 
   7   3   0      199.36      196.97      4.67 o 
   8   3   0        1.01        0.29      2.85 o 
   9   3   0       60.02       67.90      8.53 o 
  10   3   0       33.12       34.94      7.57 o 
   0   4   0      282.85      259.68     17.76 o 
   1   4   0      916.55      750.73      6.49 o 
   2   4   0      207.07      206.25      2.29 o 
   3   4   0      193.06      171.61      2.56 o 
   4   4   0      164.07      152.67      3.29 o 
   5   4   0       28.78       30.99      1.53 o 
   6   4   0      567.09      575.16      8.50 o 
   7   4   0      139.37      144.29      4.11 o 
   8   4   0       10.72        8.41      4.99 o 
   9   4   0        8.91       11.91      5.33 o 
  10   4   0        0.31       -2.47      5.06 o 
   1   5   0        0.00       -0.07      0.48 o 
   2   5   0       60.81       51.90      1.12 o 
   3   5   0       43.33       36.07      1.17 o 
   4   5   0      333.98      356.50      5.54 o 
   5   5   0      410.88      418.53      6.50 o 
   6   5   0        5.17        7.95      2.07 o 
   7   5   0      570.25      534.06     12.60 o 
   8   5   0       51.02       65.61      7.65 o 
   9   5   0       49.49       59.10      8.11 o 
  10   5   0        6.94       12.71      6.13 o 
   0   6   0      115.51       72.27      3.09 o 
   1   6   0      316.68      297.79      3.29 o 
   2   6   0     1899.16     1872.26     15.38 o 
   3   6   0        0.13       -0.05      0.45 o 
   4   6   0     1170.57     1283.15     15.88 o 
   5   6   0       21.44       18.27      1.45 o 
   6   6   0      196.12      194.35      4.33 o 
   7   6   0      567.66      567.94     10.90 o 
   8   6   0        4.25        4.84      2.57 o 
   9   6   0        1.51        2.70      4.87 o 
  10   6   0       11.70       11.27      6.24 o 
   1   7   0      332.85      349.71      3.80 o 
   2   7   0     7632.59     7911.26     59.10 o 
   3   7   0      532.31      631.54      6.32 o 
   4   7   0       44.78       39.45      1.54 o 
   5   7   0        0.23        1.05      1.13 o 
   6   7   0      856.12      825.47     12.87 o 
   7   7   0       25.23       26.09      2.71 o 
   8   7   0        2.70        6.80      4.47 o 
   9   7   0       32.47       29.95      6.74 o 
  10   7   0        4.39       15.30      6.36 o 
   0   8   0      117.42      120.63      3.01 o 
   1   8   0      820.32      765.47      8.40 o 
   2   8   0     4834.80     5189.08     41.07 o 
   3   8   0      164.55      207.44      2.93 o 
   4   8   0       22.58       21.91      1.46 o 
   5   8   0        0.00       -0.48      1.15 o 
   6   8   0      549.21      568.38      9.82 o 
   7   8   0       57.93       52.02      5.18 o 
   8   8   0       17.96       15.93      2.88 o 
   9   8   0        2.37        9.10      5.33 o 
  10   8   0        0.02       -5.06      5.06 o 
   1   9   0      405.64      476.32      6.31 o 
   2   9   0       71.06      119.59      2.01 o 
   3   9   0     1293.49     1358.74     15.50 o 
   4   9   0       14.34       16.13      0.88 o 
   5   9   0        0.53        0.23      1.23 o 
   6   9   0        1.93        3.30      1.78 o 
   7   9   0        0.61        0.55      2.30 o 
   8   9   0        0.04        1.42      2.34 o 
   9   9   0        0.54       -1.57      2.41 o 
   0  10   0        0.96       -0.72      0.72 o 
   1  10   0        2.34        2.62      0.90 o 
   2  10   0     1180.04     1236.50     10.85 o 
   3  10   0        8.28        7.95      0.90 o 
   4  10   0      307.84      317.67      4.15 o 
   5  10   0      108.09      109.78      3.08 o 
   6  10   0      215.58      229.62      5.73 o 
   7  10   0       10.67        5.77      2.79 o 
   8  10   0        1.58        2.30      2.61 o 
   9  10   0        4.19        3.87      2.97 o 
   1  11   0        6.27        3.92      1.02 o 
   2  11   0        5.78        7.33      0.81 o 
   3  11   0        6.99        4.94      0.93 o 
   4  11   0        9.67        7.92      1.28 o 
   5  11   0       12.69       11.40      1.55 o 
   6  11   0       34.81       38.96      3.14 o 
   7  11   0       19.64       18.74      3.42 o 
   8  11   0       19.69       24.13      6.15 o 
   9  11   0       11.69       15.68      3.58 o 
   0  12   0        0.07       -0.37      0.83 o 
   1  12   0      502.86      526.30      7.91 o 
   2  12   0      945.60     1111.03     13.02 o 
   3  12   0        0.10        0.22      0.82 o 
   4  12   0        8.84        5.72      1.65 o 
   5  12   0      127.97      117.58      3.35 o 
   6  12   0       42.79       39.67      4.22 o 
   7  12   0       34.35       32.32      3.26 o 
   8  12   0        1.53        1.45      2.84 o 
   9  12   0        9.04        8.87      3.58 o 
   1  13   0        0.01        1.26      1.03 o 
   2  13   0      275.38      308.55      4.80 o 
   3  13   0       68.59       65.64      2.93 o 
   4  13   0        6.75        5.28      1.21 o 
   5  13   0       19.70       17.98      1.83 o 
   6  13   0      721.02      748.88     16.91 o 
   7  13   0       10.42        4.91      3.03 o 
   8  13   0        0.13       -2.43      2.90 o 
   9  13   0      118.61      144.39     10.28 o 
   0  14   0     1480.08     1367.00     45.84 o 
   1  14   0      135.29      139.18      3.90 o 
   2  14   0        0.01        1.00      1.68 o 
   3  14   0       29.19       24.91      1.80 o 
   4  14   0      107.62      108.25      2.95 o 
   5  14   0        0.68        0.37      1.27 o 
   6  14   0      226.98      200.76      6.64 o 
   7  14   0       99.26      105.74     11.13 o 
   8  14   0        2.21        4.79      3.42 o 
   9  14   0       42.62       55.34      7.19 o 
   1  15   0      232.13      248.63      9.34 o 
   2  15   0      465.94      443.56      8.91 o 
   3  15   0       35.62       35.96      2.20 o 
   4  15   0       15.15       11.50      1.55 o 
   5  15   0      123.14      114.17      4.26 o 
   6  15   0        6.53        6.63      3.23 o 
   7  15   0        6.52        7.00      3.52 o 
   8  15   0       19.71       23.25      4.34 o 
   0  16   0       78.62       58.76      7.00 o 
   1  16   0       10.70        7.78      2.84 o 
   2  16   0      112.40      126.00      4.80 o 
   3  16   0        7.99        3.40      1.87 o 
   4  16   0       20.58       21.32      1.79 o 
   5  16   0       11.67        9.79      3.38 o 
   6  16   0       11.54       11.69      9.13 o 
   7  16   0        2.23       -1.92      3.18 o 
   8  16   0       25.65       18.50      6.09 o 
   1  17   0      128.34      120.10      9.02 o 
   2  17   0      229.19      191.87      6.72 o 
   3  17   0        0.78       -2.12      2.12 o 
   4  17   0      125.15      110.33      3.70 o 
   5  17   0       11.56        1.12      2.99 o 
   6  17   0       11.23        8.18      3.48 o 
   7  17   0        3.34        2.05      3.44 o 
   0  18   0      824.89      784.07     28.43 o 
   1  18   0      689.73      658.85     19.89 o 
   2  18   0       64.13       81.30      4.65 o 
   3  18   0       18.09       25.87      3.14 o 
   4  18   0        5.41        4.67      3.00 o 
   5  18   0       39.84       32.69      6.20 o 
   6  18   0        0.51        3.35      3.40 o 
   7  18   0       25.70       32.53      5.11 o 
   1  19   0      283.70      301.74     10.42 o 
   2  19   0        4.99        2.58      2.41 o 
   3  19   0       81.09       75.26      4.71 o 
   4  19   0      100.19      103.68      6.71 o 
   5  19   0      105.34      105.69      9.70 o 
   6  19   0       25.11       35.91      8.45 o 
   7  19   0        2.44       -0.96      4.68 o 
   0  20   0     1124.77     1059.31     36.42 o 
   1  20   0       90.68      105.14      9.33 o 
   2  20   0       93.38       84.08      5.12 o 
   3  20   0       19.82       15.73      3.11 o 
   4  20   0        4.51        0.93      2.86 o 
   5  20   0        2.40        3.12      4.57 o 
   6  20   0       28.36       29.27      7.42 o 
   1  21   0       36.01       37.74      4.14 o 
   2  21   0       60.49       60.23      4.61 o 
   3  21   0       18.38       11.20      6.91 o 
   4  21   0       51.69       43.90     10.83 o 
   5  21   0       12.59       10.28      5.86 o 
   6  21   0        8.00        5.67      6.39 o 
   0  22   0        2.06       13.74      5.71 o 
   1  22   0       31.07       37.46      4.26 o 
   2  22   0        2.01        1.50      2.68 o 
   3  22   0        0.28        1.69      5.88 o 
   4  22   0       12.13       10.86      3.82 o 
   5  22   0        0.13        3.01      6.01 o 
   1  23   0       15.27       15.73      3.65 o 
   2  23   0        1.81       -1.23      2.57 o 
   3  23   0       77.51       81.04      6.68 o 
   4  23   0       13.90       18.27      4.95 o 
   5  23   0       14.95       23.79      8.18 o 
   0  24   0       14.77       15.53      6.74 o 
   1  24   0       28.82       21.35      3.96 o 
   2  24   0        0.18        1.85      4.30 o 
   3  24   0        3.46       -3.37      3.37 o 
   4  24   0        0.31        2.52      4.11 o 
   1  25   0       42.22       45.19      5.06 o 
   2  25   0       12.81       21.36      5.19 o 
   3  25   0        0.32       -3.41      3.41 o 
   4  25   0       29.62       32.66      5.91 o 
   0  26   0       62.55       64.81     10.87 o 
   1  26   0        0.37       -1.49      3.94 o 
   2  26   0       69.86       79.69     11.66 o 
   3  26   0       81.90      102.56     12.43 o 
   1  27   0       75.47       72.36      7.59 o 
   2  27   0       12.03       20.79      5.64 o 
  -5   0   1      292.60      337.57     14.01 o 
  -3   0   1      568.76      592.30     18.12 o 
   1   0   1     8665.92     8372.24    122.71 o 
   3   0   1     1108.05     1064.57     16.76 o 
   5   0   1       16.72       13.81      2.51 o 
   7   0   1        6.06        8.79      2.28 o 
 -10   1   1       33.31       48.45      8.14 o 
  -8   1   1       16.83       22.19      2.51 o 
  -7   1   1       36.34       39.05      2.97 o 
  -6   1   1      128.66      107.34      3.45 o 
  -5   1   1      215.45      293.43      9.09 o 
  -4   1   1        5.46        3.59      1.84 o 
  -3   1   1      386.73      351.73     12.22 o 
  -1   1   1       13.44       13.42      0.74 o 
   1   1   1       23.63       27.39      0.69 o 
   2   1   1      321.11      315.01      4.22 o 
   3   1   1       24.45       25.96      1.31 o 
   4   1   1      310.96      331.32      4.70 o 
   5   1   1      208.43      229.86      4.46 o 
   6   1   1      214.96      224.89      4.67 o 
   7   1   1        7.83        9.27      3.01 o 
   8   1   1        2.94        1.75      1.56 o 
   9   1   1        0.14       -3.23      4.64 o 
  10   1   1        6.40        5.14      5.67 o 
 -10   2   1        2.79        4.26      5.33 o 
  -9   2   1        7.26       22.38      6.13 o 
  -8   2   1      186.85      180.05      7.31 o 
  -7   2   1       32.82       39.92      3.46 o 
  -6   2   1      120.17      154.90      9.98 o 
  -5   2   1       74.45       79.53      6.19 o 
  -4   2   1      984.17     1089.27     17.56 o 
  -3   2   1      346.17      319.92     11.53 o 
  -2   2   1     1395.48     1428.64     46.30 o 
  -1   2   1     4072.13     3847.42     44.07 o 
   0   2   1     1612.68     1468.68     53.77 o 
   1   2   1      791.54      794.50      6.66 o 
   2   2   1     1369.47     1348.66     10.71 o 
   3   2   1        1.67        0.91      0.53 o 
   4   2   1      597.66      617.88      7.02 o 
   5   2   1      826.28      909.17     11.96 o 
   6   2   1       88.67       97.77      2.94 o 
   7   2   1      118.11      130.47      4.29 o 
   8   2   1       52.07       58.54      3.85 o 
   9   2   1        0.63        7.99      4.80 o 
  10   2   1        6.60        6.36      6.28 o 
 -10   3   1       71.35       72.65      9.10 o 
  -9   3   1       39.29       41.45      6.85 o 
  -8   3   1      425.71      401.85     10.61 o 
  -7   3   1       81.90       85.53      4.72 o 
  -6   3   1      881.94      857.23     15.42 o 
  -5   3   1        8.48        7.74      1.42 o 
  -4   3   1      107.50      118.35      3.49 o 
  -3   3   1      120.36      169.04      2.89 o 
  -2   3   1     2713.50     2673.67     30.37 o 
  -1   3   1      148.34      125.35      1.72 o 
   0   3   1     2119.53     1987.70     20.67 o 
   1   3   1    18195.99    17952.29    158.57 o 
   2   3   1      711.26      682.21      5.68 o 
   3   3   1       76.22       64.26      1.29 o 
   4   3   1      725.98      665.31      7.52 o 
   5   3   1       21.83       22.41      1.47 o 
   6   3   1       27.52       28.89      2.22 o 
   7   3   1       52.05       49.21      4.99 o 
   8   3   1      222.81      229.21      7.42 o 
   9   3   1       48.72       52.06      7.92 o 
  10   3   1        0.87       -1.64      5.14 o 
 -10   4   1       62.46       74.86      9.13 o 
  -9   4   1        2.63       10.66      4.99 o 
  -8   4   1      162.05      150.54      6.19 o 
  -7   4   1        3.29        1.63      2.10 o 
  -6   4   1      119.23      124.62      3.94 o 
  -5   4   1       13.23       11.94      1.03 o 
  -4   4   1      145.49      133.74      3.69 o 
  -3   4   1      535.67      566.18      7.54 o 
  -2   4   1      825.61      805.48      7.79 o 
  -1   4   1      302.90      286.39      3.36 o 
   0   4   1      116.17      102.70      2.22 o 
   1   4   1     2994.15     2996.46     22.80 o 
   2   4   1       38.50       44.96      0.92 o 
   3   4   1      551.75      592.02      6.24 o 
   4   4   1      417.65      420.15      5.28 o 
   5   4   1       19.73       30.53      1.33 o 
   6   4   1      106.87       86.90      3.78 o 
   7   4   1      462.52      432.51     11.57 o 
   8   4   1       13.28        8.14      5.21 o 
   9   4   1       13.45       11.42      5.37 o 
  10   4   1        5.32        3.27      5.94 o 
 -10   5   1       55.81       60.78      8.83 o 
  -9   5   1        0.31        8.49      4.83 o 
  -8   5   1       65.98       71.93      7.54 o 
  -7   5   1       80.38       78.68      3.07 o 
  -6   5   1      175.27      175.29      4.92 o 
  -5   5   1      293.76      325.07      5.35 o 
  -4   5   1       91.22       94.83      2.44 o 
  -3   5   1       32.38       30.22      2.59 o 
  -2   5   1       67.49       65.76      1.38 o 
  -1   5   1     2072.05     1975.01     19.19 o 
   0   5   1     4870.79     4794.23     59.99 o 
   1   5   1      272.94      248.24      2.80 o 
   2   5   1       31.18       26.81      0.79 o 
   3   5   1      112.62      135.82      1.84 o 
   4   5   1       33.30       35.58      1.30 o 
   5   5   1      327.14      351.52      5.48 o 
   6   5   1     1093.13     1086.62     14.54 o 
   7   5   1       22.28       18.89      3.06 o 
   8   5   1       36.13       41.37      6.81 o 
   9   5   1        1.34        2.21      5.10 o 
  10   5   1        8.58        4.64      6.05 o 
  -9   6   1       42.33       35.20      6.55 o 
  -8   6   1        7.99        6.67      1.95 o 
  -7   6   1      116.81      114.59      4.33 o 
  -6   6   1       29.86       28.19      1.96 o 
  -5   6   1       57.41       59.11      2.21 o 
  -4   6   1     1205.16     1186.26     14.75 o 
  -3   6   1      131.40      162.21      2.63 o 
  -2   6   1     1744.51     1841.71     16.97 o 
  -1   6   1      198.88      251.66      3.30 o 
   0   6   1       28.14       33.78      1.00 o 
   1   6   1      301.65      302.66      3.62 o 
   2   6   1     1481.13     1609.34     12.80 o 
   3   6   1     1476.33     1566.29     12.60 o 
   4   6   1      159.22      171.19      2.98 o 
   5   6   1        5.48        5.82      1.15 o 
   6   6   1      681.72      634.94     10.48 o 
   7   6   1       64.87       59.88      3.30 o 
   8   6   1       19.29       16.29      5.48 o 
   9   6   1       49.33       50.20      8.11 o 
  10   6   1        4.63       16.40      7.12 o 
  -9   7   1        0.36       -1.63      1.98 o 
  -8   7   1       80.06       77.37      4.38 o 
  -7   7   1      466.42      458.87      9.33 o 
  -6   7   1      227.98      221.82      5.19 o 
  -5   7   1      174.90      164.28      3.72 o 
  -4   7   1      101.39      123.44      2.98 o 
  -3   7   1      376.77      468.97      5.24 o 
  -2   7   1        3.24        3.13      0.75 o 
  -1   7   1     1304.25     1251.47     12.76 o 
   0   7   1      570.87      531.37      7.33 o 
   1   7   1      301.51      349.72      4.15 o 
   2   7   1     1726.46     1987.87     16.43 o 
   3   7   1     1385.28     1497.99     12.74 o 
   4   7   1       10.71        9.61      1.03 o 
   5   7   1      314.90      313.71      6.45 o 
   6   7   1        9.80        7.83      1.82 o 
   7   7   1      210.72      223.03      7.53 o 
   8   7   1      105.92       91.95      9.13 o 
   9   7   1        0.00        6.77      5.52 o 
  10   7   1        8.91       16.75      6.85 o 
  -9   8   1        0.90       -1.08      2.17 o 
  -8   8   1       15.89       14.56      2.64 o 
  -7   8   1      117.29      127.08      7.21 o 
  -6   8   1      822.91      779.66     12.36 o 
  -5   8   1      416.80      426.01      6.92 o 
  -4   8   1       20.19       15.96      1.37 o 
  -3   8   1     1551.70     1702.79     17.20 o 
  -2   8   1      465.26      428.32      4.98 o 
  -1   8   1      706.64      742.09      8.77 o 
   0   8   1      114.51       80.73      2.37 o 
   1   8   1      885.16      949.43      9.51 o 
   2   8   1       45.11       73.48      1.67 o 
   3   8   1     1943.16     2145.63     19.88 o 
   4   8   1      458.91      472.24      6.13 o 
   5   8   1       40.15       36.58      1.69 o 
   6   8   1       23.29       26.40      2.76 o 
   7   8   1      129.03      120.29      5.75 o 
   8   8   1       10.73        6.93      5.14 o 
   9   8   1        4.22        7.08      5.56 o 
  10   8   1        0.27       -5.56      5.56 o 
  -9   9   1        5.35        4.80      2.57 o 
  -8   9   1        1.52        0.01      3.25 o 
  -7   9   1       50.40       44.23      4.91 o 
  -6   9   1      339.55      327.45      6.86 o 
  -5   9   1       71.86       76.65      2.86 o 
  -4   9   1       97.33       96.31      2.48 o 
  -3   9   1      140.64      151.30      3.45 o 
  -2   9   1     3039.38     3345.07     30.30 o 
  -1   9   1     7464.53     7826.80     79.50 o 
   0   9   1       97.36      103.57      2.75 o 
   1   9   1     1116.90     1146.45     11.36 o 
   2   9   1     1762.71     1944.60     17.19 o 
   3   9   1       33.07       26.89      1.22 o 
   4   9   1       80.44       84.79      1.79 o 
   5   9   1       81.13       88.32      2.48 o 
   6   9   1       59.41       53.91      2.92 o 
   7   9   1      569.67      546.83     14.05 o 
   8   9   1        0.26        1.14      2.51 o 
   9   9   1        1.51        1.90      5.29 o 
  -9  10   1        0.96        3.10      2.66 o 
  -8  10   1        6.04        9.69      5.65 o 
  -7  10   1       20.84       21.78      3.15 o 
  -6  10   1      297.31      291.44      9.36 o 
  -5  10   1      335.00      334.98      7.25 o 
  -4  10   1        0.36       -0.50      0.84 o 
  -3  10   1      547.11      560.24      7.30 o 
  -2  10   1       87.26      104.88      2.47 o 
  -1  10   1     1055.11     1165.00     13.31 o 
   0  10   1        1.37        0.16      1.04 o 
   1  10   1     1769.45     1857.72     20.18 o 
   2  10   1      996.04     1084.51     11.17 o 
   3  10   1     1572.01     1680.12     18.58 o 
   4  10   1       54.66       52.81      2.31 o 
   5  10   1       23.62       23.01      1.61 o 
   6  10   1      113.42      124.87      5.07 o 
   7  10   1       80.37       74.65      5.02 o 
   8  10   1        8.81        8.03      3.13 o 
   9  10   1        0.14        6.28      5.78 o 
  -9  11   1        8.33       16.56      4.26 o 
  -8  11   1        0.09       -1.01      3.43 o 
  -7  11   1       45.42       48.69      4.05 o 
  -6  11   1      119.82      112.20      4.82 o 
  -5  11   1      212.98      198.25      6.65 o 
  -4  11   1       52.60       49.78      2.05 o 
  -3  11   1      175.02      181.76      3.43 o 
  -2  11   1      158.60      157.94      3.08 o 
  -1  11   1       85.95      102.66      2.50 o 
   0  11   1       18.80       14.58      1.25 o 
   1  11   1      226.29      269.41      4.48 o 
   2  11   1      383.43      437.95      5.90 o 
   3  11   1       92.50       98.33      2.41 o 
   4  11   1       83.64       79.35      2.63 o 
   5  11   1      669.58      665.76     10.75 o 
   6  11   1        0.66        1.26      2.71 o 
   7  11   1      104.09       99.62      5.90 o 
   8  11   1       78.96       84.02      7.21 o 
   9  11   1        0.44       -2.44      5.48 o 
  -9  12   1        5.00        1.90      3.84 o 
  -8  12   1       34.75       44.55     11.04 o 
  -7  12   1       11.09       12.46      3.08 o 
  -6  12   1      127.40      119.91      4.98 o 
  -5  12   1        1.82        3.64      1.61 o 
  -4  12   1       62.42       54.45      2.24 o 
  -3  12   1        4.73        7.61      1.28 o 
  -2  12   1       25.60       27.93      1.79 o 
  -1  12   1       22.45       21.40      2.13 o 
   0  12   1      364.08      331.56      5.62 o 
   1  12   1      167.28      186.39      3.68 o 
   2  12   1       34.34       33.15      1.82 o 
   3  12   1        8.49       12.24      1.16 o 
   4  12   1       23.25       22.82      1.49 o 
   5  12   1      732.74      706.65      9.05 o 
   6  12   1      302.09      311.73      8.21 o 
   7  12   1        5.87        9.32      2.57 o 
   8  12   1       21.73       21.83      3.95 o 
   9  12   1        3.29       14.31      6.89 o 
  -9  13   1        0.94        2.63      4.49 o 
  -8  13   1        2.18        2.76      3.00 o 
  -7  13   1       38.03       35.70      4.03 o 
  -6  13   1      145.08      136.38      5.39 o 
  -5  13   1        6.63        4.44      1.68 o 
  -4  13   1       50.21       50.44      2.57 o 
  -3  13   1        0.01       -0.59      1.18 o 
  -2  13   1       70.44       66.70      3.31 o 
  -1  13   1        9.62       10.71      1.72 o 
   0  13   1     1150.71     1055.49     13.98 o 
   1  13   1       12.25       12.56      1.44 o 
   2  13   1       28.16       27.90      1.74 o 
   3  13   1        3.61        3.09      0.97 o 
   4  13   1       42.71       39.97      2.19 o 
   5  13   1      424.58      450.91      9.12 o 
   6  13   1        8.47       13.77      3.43 o 
   7  13   1       98.66      125.01      8.24 o 
   8  13   1       33.28       36.79      4.72 o 
   9  13   1        1.79       -0.52      5.54 o 
  -9  14   1        5.50        6.05      5.06 o 
  -8  14   1       61.29       71.02      7.15 o 
  -7  14   1        0.92       -2.62      2.62 o 
  -6  14   1      106.95       98.51      4.80 o 
  -5  14   1       48.58       48.91      2.20 o 
  -4  14   1       80.38       70.62      2.82 o 
  -3  14   1        2.88        2.66      1.13 o 
  -2  14   1      192.94      186.44      5.25 o 
  -1  14   1       64.37       53.16      3.60 o 
   0  14   1        0.18        1.18      1.13 o 
   1  14   1       77.05       70.50      2.70 o 
   2  14   1      277.62      254.79      6.20 o 
   3  14   1      129.98      122.56      3.44 o 
   4  14   1      279.61      252.81      5.83 o 
   5  14   1      124.28      115.33      3.66 o 
   6  14   1        0.86        2.95      2.35 o 
   7  14   1       48.80       49.64      4.94 o 
   8  14   1       25.41       23.87      4.25 o 
   9  14   1        0.66       -0.91      5.94 o 
  -8  15   1        6.80        5.14      4.53 o 
  -7  15   1        2.55        8.29      3.44 o 
  -6  15   1      129.17      115.83      6.51 o 
  -5  15   1      181.49      164.52      7.63 o 
  -4  15   1      113.04       99.30      3.12 o 
  -3  15   1       18.41       20.24      2.14 o 
  -2  15   1        1.08        0.76      2.52 o 
  -1  15   1       74.22       66.85      4.65 o 
   0  15   1       33.52       32.63      2.24 o 
   1  15   1       94.89       95.80      3.21 o 
   2  15   1       48.13       39.04      2.32 o 
   3  15   1      114.72      111.22      3.37 o 
   4  15   1        0.70       -0.72      1.20 o 
   5  15   1       59.77       39.57      3.12 o 
   6  15   1       10.19        4.03      3.13 o 
   7  15   1        0.02       -3.10      3.10 o 
   8  15   1        2.87        1.76      3.63 o 
  -8  16   1       23.61       28.73      6.32 o 
  -7  16   1        0.00        0.68      3.19 o 
  -6  16   1        0.00       -1.57      3.01 o 
  -5  16   1       33.84       34.28      2.79 o 
  -4  16   1        0.22       -0.22      1.30 o 
  -3  16   1       61.82       58.79      3.70 o 
  -2  16   1      329.09      292.73      7.17 o 
  -1  16   1      169.90      157.80      4.38 o 
   0  16   1     1012.21      927.14     16.37 o 
   1  16   1     1196.47     1136.32     17.19 o 
   2  16   1       26.19       33.27      2.34 o 
   3  16   1       20.26       24.31      2.19 o 
   4  16   1        0.11       -1.04      1.41 o 
   5  16   1       63.12       54.61      5.03 o 
   6  16   1       85.87       96.66      6.43 o 
   7  16   1        1.05       -1.98      3.43 o 
   8  16   1        2.49        3.96      4.03 o 
  -8  17   1        0.16        5.02      5.59 o 
  -7  17   1       25.60       26.24      4.48 o 
  -6  17   1        3.16        7.53      3.32 o 
  -5  17   1       18.84       12.52      4.87 o 
  -4  17   1       22.81       16.50      2.15 o 
  -3  17   1        0.01        1.12      1.31 o 
  -2  17   1      121.30      123.70      5.81 o 
  -1  17   1        7.32        8.00      3.98 o 
   0  17   1       12.00       11.06      3.18 o 
   1  17   1     4743.96     4485.41     58.43 o 
   2  17   1       17.64       15.35      2.17 o 
   3  17   1       48.77       36.94      2.54 o 
   4  17   1      125.06      101.22      4.41 o 
   5  17   1       22.97       27.04      4.23 o 
   6  17   1       54.79       56.84      5.55 o 
   7  17   1       23.92       30.60      4.72 o 
   8  17   1        3.31        3.08      7.00 o 
  -7  18   1        0.67        5.52      5.44 o 
  -6  18   1        0.04       -4.34      4.34 o 
  -5  18   1        4.31        6.28      4.49 o 
  -4  18   1       10.55       11.61      3.42 o 
  -3  18   1       81.82       73.44      2.85 o 
  -2  18   1       31.63       26.70      3.25 o 
  -1  18   1        0.71       -1.04      2.85 o 
   0  18   1      923.01      880.46     16.08 o 
   1  18   1       55.38       81.97      4.06 o 
   2  18   1        0.11       -1.48      1.48 o 
   3  18   1        0.04        1.43      1.66 o 
   4  18   1       10.96        5.91      2.96 o 
   5  18   1       12.88       14.44      6.28 o 
   6  18   1       60.66       66.20      5.98 o 
   7  18   1        0.39       -2.80      3.67 o 
  -7  19   1        9.74        8.94      5.78 o 
  -6  19   1        0.06        4.49      5.29 o 
  -5  19   1       76.33       68.73      8.14 o 
  -4  19   1       88.46       82.69     16.86 o 
  -3  19   1        1.07        2.62      2.42 o 
  -2  19   1       16.26       16.70      3.10 o 
  -1  19   1        6.39        7.19      2.90 o 
   0  19   1      221.95      199.87      9.16 o 
   1  19   1      197.50      202.14      5.49 o 
   2  19   1        3.77        0.46      1.91 o 
   3  19   1      150.93      130.78      5.87 o 
   4  19   1       14.16       12.87      3.59 o 
   5  19   1       18.63       12.33      3.94 o 
   6  19   1       24.54       18.56      4.36 o 
   7  19   1        0.66       -0.24      4.27 o 
  -6  20   1        2.50        2.82      5.44 o 
  -5  20   1       15.08       10.85      5.44 o 
  -4  20   1        2.48        1.27      3.06 o 
  -3  20   1       42.10       31.57      3.77 o 
  -2  20   1        9.19       11.92      3.01 o 
  -1  20   1      110.40       97.67      6.28 o 
   0  20   1       15.37       13.70      4.15 o 
   1  20   1       25.03       28.50      3.63 o 
   2  20   1       45.65       47.91      4.16 o 
   3  20   1        0.13       -1.17      2.20 o 
   4  20   1        0.00       -0.62      2.97 o 
   5  20   1        2.67        1.10      4.61 o 
   6  20   1       33.70       58.62     14.21 o 
   7  20   1        1.40       13.93      7.19 o 
  -6  21   1       23.20       26.37      7.46 o 
  -5  21   1        6.05       10.48      3.95 o 
  -4  21   1       14.95        5.72      3.74 o 
  -3  21   1       47.50       45.94      5.26 o 
  -2  21   1        2.17       -2.09      2.39 o 
  -1  21   1      133.43      135.72      6.62 o 
   0  21   1      106.69       94.62      6.91 o 
   1  21   1       53.66       43.27      4.17 o 
   2  21   1       33.46       26.87      3.69 o 
   3  21   1       42.86       45.33      5.25 o 
   4  21   1        0.64        1.63      5.58 o 
   5  21   1       29.18       28.47      7.04 o 
   6  21   1       13.90       20.09      7.54 o 
  -5  22   1       21.26       26.63      5.29 o 
  -4  22   1       11.56        7.15      3.97 o 
  -3  22   1       21.53       20.91      4.54 o 
  -2  22   1        4.06        7.06      2.99 o 
  -1  22   1        0.23        0.31      2.69 o 
   0  22   1        5.58        6.58      4.15 o 
   1  22   1       46.88       46.74      4.36 o 
   2  22   1        0.05        1.15      2.63 o 
   3  22   1       15.03       22.05      4.27 o 
   4  22   1       13.97       12.87      3.83 o 
   5  22   1       38.51       24.40      8.18 o 
  -5  23   1       43.76       51.61      6.48 o 
  -4  23   1        8.22        5.26      4.19 o 
  -3  23   1        2.46        2.29      5.71 o 
  -2  23   1       10.79       14.32      4.35 o 
  -1  23   1      102.43      101.27      6.15 o 
   0  23   1        2.49        5.33      4.61 o 
   1  23   1        5.86       -0.35      2.65 o 
   2  23   1       18.17       22.02      4.41 o 
   3  23   1       11.25       12.65      7.84 o 
   4  23   1        3.48        4.35      3.68 o 
   5  23   1       25.31       38.21      8.98 o 
  -5  24   1        6.62       17.16      6.47 o 
  -4  24   1      101.33       97.36      8.21 o 
  -3  24   1       12.16        5.92      4.09 o 
  -2  24   1       15.26       22.48      4.87 o 
  -1  24   1       10.92       15.68      3.95 o 
   0  24   1       42.60       38.29      6.96 o 
   1  24   1        0.03        2.52      3.03 o 
   2  24   1       16.54       16.60      4.72 o 
   3  24   1        6.33       13.67      4.17 o 
   4  24   1       36.96       47.96      6.29 o 
  -4  25   1        8.57       14.55      5.18 o 
  -3  25   1        5.32        6.48      4.87 o 
  -2  25   1       72.90       90.08      7.71 o 
  -1  25   1       24.98       24.67      4.40 o 
   0  25   1        8.32        2.97      8.29 o 
   1  25   1        1.86       -0.52      3.05 o 
   2  25   1        1.70        3.69      3.98 o 
   3  25   1       33.67       34.11      5.63 o 
   4  25   1        0.43       -3.15      3.95 o 
  -3  26   1       58.20       80.45      7.76 o 
  -2  26   1        9.01        8.19      4.52 o 
  -1  26   1       21.76       33.98      9.59 o 
   0  26   1        0.07       -2.05      3.39 o 
   1  26   1        0.39        1.22      6.30 o 
   2  26   1       67.66       80.40      7.34 o 
   3  26   1       20.21       20.22      9.38 o 
  -2  27   1       94.02      114.63      9.40 o 
  -1  27   1        2.60       -4.12      4.12 o 
   0  27   1        8.43        4.61      3.45 o 
   1  27   1       41.41       46.33      8.11 o 
   2  27   1        2.52       14.07      5.24 o 
  -6   0   2        3.84       11.53      3.84 o 
   0   0   2    16179.08    16076.48    202.08 o 
   2   0   2      897.99      974.29     15.13 o 
   4   0   2       86.68      112.39      3.56 o 
   6   0   2      272.00      253.63      6.55 o 
  10   0   2        8.12       10.24      5.98 o 
 -10   1   2       10.06       14.58      5.90 o 
  -8   1   2       79.91       65.57      4.07 o 
  -7   1   2        0.53       -0.38      1.48 o 
  -6   1   2       88.73      110.75      6.47 o 
  -5   1   2      206.40      227.23      7.78 o 
  -2   1   2      338.93      338.68     14.20 o 
  -1   1   2      155.62      154.43      2.14 o 
   0   1   2      146.32      136.38      2.25 o 
   1   1   2     1963.70     1785.67     73.26 o 
   2   1   2        5.74       13.03      0.71 o 
   3   1   2       10.96       12.68      0.65 o 
   4   1   2        0.58       -0.72      0.72 o 
   5   1   2       29.75       32.30      2.49 o 
   6   1   2       38.23       40.73      2.43 o 
   7   1   2      279.55      275.82      7.88 o 
   8   1   2        1.98        4.22      4.68 o 
   9   1   2        2.47        1.29      5.18 o 
  10   1   2       36.08       39.57      6.02 o 
 -10   2   2       42.38       52.22      7.73 o 
  -9   2   2       84.84       99.14      9.06 o 
  -8   2   2       40.81       35.43      3.43 o 
  -7   2   2        2.95        0.72      1.86 o 
  -6   2   2        6.10        2.78      1.42 o 
  -5   2   2       83.70      102.65      6.83 o 
  -4   2   2     1445.00     1530.85     42.32 o 
  -3   2   2      147.52      153.36      7.46 o 
  -2   2   2      149.38      145.82      4.01 o 
  -1   2   2     2942.58     2790.82     31.57 o 
   0   2   2      184.29      180.19      2.82 o 
   1   2   2     2306.39     2362.46     26.91 o 
   2   2   2      278.68      311.33      3.76 o 
   3   2   2       48.78       39.22      1.22 o 
   4   2   2        9.21       12.59      1.06 o 
   5   2   2        4.56        7.15      1.10 o 
   6   2   2       35.93       41.09      2.05 o 
   7   2   2       57.07       58.36      3.15 o 
   8   2   2       27.43       25.77      6.39 o 
   9   2   2       11.42       13.59      6.05 o 
  10   2   2        1.77        9.74      6.43 o 
 -10   3   2       42.12       48.52      7.69 o 
  -9   3   2       72.40       72.81      7.95 o 
  -8   3   2        9.86        9.77      2.39 o 
  -7   3   2        5.90        4.11      2.25 o 
  -6   3   2      126.30      122.85      5.08 o 
  -5   3   2       19.93       11.43      1.02 o 
  -4   3   2     1626.72     1827.10     38.12 o 
  -3   3   2      386.99      399.28     16.97 o 
  -2   3   2      283.80      256.32      3.70 o 
  -1   3   2        6.60       10.10      0.91 o 
   0   3   2    31265.76    29659.26    330.02 o 
   1   3   2       52.00       40.13      1.12 o 
   2   3   2       57.92       47.06      1.20 o 
   3   3   2     1392.41     1400.16     12.41 o 
   4   3   2        6.42        9.38      1.01 o 
   5   3   2      293.41      314.35      4.78 o 
   6   3   2      106.98      109.76      3.05 o 
   7   3   2      256.85      235.56      6.09 o 
   8   3   2        8.83        5.78      5.33 o 
   9   3   2       11.64       11.15      6.17 o 
  10   3   2       15.78       22.00      7.15 o 
  -9   4   2       41.12       43.69      6.93 o 
  -8   4   2        6.98        9.29      2.60 o 
  -7   4   2        8.01        4.12      2.01 o 
  -6   4   2      438.42      427.05      8.40 o 
  -5   4   2        0.50        0.73      0.83 o 
  -4   4   2      158.66      184.11      3.66 o 
  -3   4   2      544.88      607.29      9.90 o 
  -2   4   2      289.21      281.92      3.76 o 
  -1   4   2      361.17      333.82      4.78 o 
   0   4   2    12287.44    11957.91    121.39 o 
   1   4   2       73.73       65.01      1.47 o 
   2   4   2      426.76      399.09      4.21 o 
   3   4   2       89.09       97.61      1.64 o 
   4   4   2     1051.26     1054.51      9.98 o 
   5   4   2       24.23       19.76      1.38 o 
   6   4   2      547.10      504.79     11.46 o 
   7   4   2      134.99      141.39      7.59 o 
   8   4   2       21.93       22.07      6.62 o 
   9   4   2       13.01        8.49      5.44 o 
  10   4   2        0.46        6.81      6.58 o 
  -9   5   2       82.12       85.14      8.53 o 
  -8   5   2       62.29       52.55      9.88 o 
  -7   5   2       10.88        7.48      1.81 o 
  -6   5   2        3.53        4.19      1.27 o 
  -5   5   2       10.71       12.81      1.22 o 
  -4   5   2       72.86       67.07      2.23 o 
  -3   5   2      328.45      309.38      6.09 o 
  -2   5   2       73.22       72.55      1.49 o 
  -1   5   2       34.80       43.62      1.68 o 
   0   5   2      668.32      619.54      7.40 o 
   1   5   2      597.11      581.58      5.93 o 
   2   5   2      716.77      712.78      6.50 o 
   3   5   2       35.28       33.24      0.99 o 
   4   5   2      667.05      688.12      7.51 o 
   5   5   2        7.65        9.69      1.29 o 
   6   5   2      430.64      437.82      8.72 o 
   7   5   2        5.82        3.53      2.58 o 
   8   5   2      240.52      235.88     14.65 o 
   9   5   2        6.72        2.70      5.59 o 
  10   5   2       36.37       31.28      8.49 o 
  -9   6   2        0.13        4.34      4.49 o 
  -8   6   2        0.76       -0.36      1.71 o 
  -7   6   2      467.89      419.37      8.83 o 
  -6   6   2       43.54       43.07      3.22 o 
  -5   6   2      521.64      528.81      8.61 o 
  -4   6   2      899.85      935.57     13.35 o 
  -3   6   2      125.52      130.42      2.42 o 
  -2   6   2        0.09        0.00      0.58 o 
  -1   6   2      627.68      649.31      7.70 o 
   0   6   2       55.25       59.49      1.85 o 
   1   6   2      530.61      518.60      5.88 o 
   2   6   2      103.97      124.17      2.07 o 
   3   6   2      179.27      182.29      2.44 o 
   4   6   2       30.83       39.77      1.75 o 
   5   6   2       21.45       20.47      1.70 o 
   6   6   2      302.87      289.91      6.78 o 
   7   6   2       27.34       37.49      6.58 o 
   8   6   2       34.72       39.24      7.50 o 
   9   6   2        6.59        7.46      5.71 o 
  10   6   2        3.87       -5.02      5.02 o 
  -9   7   2        6.05        3.21      2.45 o 
  -8   7   2       80.97       76.79      6.09 o 
  -7   7   2      142.96      146.97      4.64 o 
  -6   7   2       42.28       39.14      2.22 o 
  -5   7   2      733.72      732.89     12.46 o 
  -4   7   2      151.45      150.54      3.65 o 
  -3   7   2      447.52      475.06      6.53 o 
  -2   7   2      130.57      102.29      2.20 o 
  -1   7   2       25.18       34.07      1.32 o 
   0   7   2       14.90       16.29      1.12 o 
   1   7   2      328.08      347.10      4.12 o 
   2   7   2     5666.66     6023.00     50.18 o 
   3   7   2       17.96       20.82      0.98 o 
   4   7   2        1.40        0.17      0.59 o 
   5   7   2      147.22      143.14      3.00 o 
   6   7   2      302.54      302.36      6.00 o 
   7   7   2       19.22       21.88      5.82 o 
   8   7   2        9.97       10.58      5.78 o 
   9   7   2        3.34        0.23      5.21 o 
  -9   8   2        5.01        0.69      2.59 o 
  -8   8   2        0.87        0.76      2.02 o 
  -7   8   2      101.80       89.45      4.60 o 
  -6   8   2     1277.77     1345.44     19.26 o 
  -5   8   2       73.76       73.09      2.96 o 
  -4   8   2        1.02        2.93      1.20 o 
  -3   8   2        1.10        0.79      0.72 o 
  -2   8   2      300.56      381.54      4.92 o 
  -1   8   2      744.50      841.06      9.10 o 
   0   8   2      392.07      374.83      5.89 o 
   1   8   2       63.92       58.77      1.35 o 
   2   8   2     2005.12     2207.86     19.30 o 
   3   8   2      180.91      163.37      2.90 o 
   4   8   2        0.42        1.20      0.68 o 
   5   8   2      173.85      182.01      3.53 o 
   6   8   2       40.78       45.64      2.67 o 
   7   8   2       28.24       33.11      6.51 o 
   8   8   2       51.24       60.40      8.37 o 
   9   8   2       11.96        4.64      5.52 o 
 -10   9   2       17.01       22.91      3.65 o 
  -9   9   2       30.89       27.29      3.84 o 
  -8   9   2       26.01       25.81      3.08 o 
  -7   9   2      136.12      121.22      5.43 o 
  -6   9   2       18.86       19.78      2.28 o 
  -5   9   2        9.94        6.36      1.51 o 
  -4   9   2      611.70      576.10      8.07 o 
  -3   9   2      501.65      524.04      6.37 o 
  -2   9   2     8760.06     9617.88     96.09 o 
  -1   9   2      130.90      156.25      2.98 o 
   0   9   2      147.71      158.69      3.06 o 
   1   9   2       66.08       53.73      2.26 o 
   2   9   2      669.96      632.77      7.56 o 
   3   9   2       42.28       43.88      1.77 o 
   4   9   2      127.82      132.29      2.76 o 
   5   9   2      121.96      117.67      2.96 o 
   6   9   2      130.06      133.83      4.11 o 
   7   9   2       52.63       52.93      4.52 o 
   8   9   2       44.11       42.70      7.57 o 
   9   9   2        2.07       -0.65      5.37 o 
  -9  10   2       34.94       31.32      4.34 o 
  -8  10   2       10.34        8.68      3.37 o 
  -7  10   2      178.94      174.74      6.70 o 
  -6  10   2     2334.89     2358.74     31.96 o 
  -5  10   2      881.38      850.29     11.93 o 
  -4  10   2       77.57       79.83      2.82 o 
  -3  10   2      165.08      181.76      3.00 o 
  -2  10   2      906.82     1000.54     10.98 o 
  -1  10   2      918.81     1034.81     12.03 o 
   0  10   2       22.12       20.43      1.72 o 
   1  10   2      130.07      159.17      3.01 o 
   2  10   2     1363.83     1417.69     15.02 o 
   3  10   2      371.87      373.64      5.77 o 
   4  10   2       77.55       75.13      3.33 o 
   5  10   2      189.70      182.61      4.01 o 
   6  10   2        0.57        0.18      1.77 o 
   7  10   2        0.01       -0.13      2.71 o 
   8  10   2       29.38       34.67      7.35 o 
   9  10   2       13.34       13.28      6.93 o 
  -9  11   2        0.04        1.83      3.54 o 
  -8  11   2       11.19       15.86      3.15 o 
  -7  11   2       76.64       74.16      5.63 o 
  -6  11   2        9.32       15.28      2.79 o 
  -5  11   2      540.66      540.74      8.62 o 
  -4  11   2     1017.21     1079.47     13.10 o 
  -3  11   2       15.96       19.24      1.97 o 
  -2  11   2      512.40      539.12      6.80 o 
  -1  11   2      482.84      515.74      6.90 o 
   0  11   2       16.03       20.20      1.78 o 
   1  11   2      312.04      334.87      4.87 o 
   2  11   2       25.49       20.42      1.38 o 
   3  11   2      130.31      119.02      3.44 o 
   4  11   2      669.58      640.25      9.33 o 
   5  11   2       73.97       63.09      2.88 o 
   6  11   2       94.71       93.51      4.05 o 
   7  11   2       78.78       94.19      5.95 o 
   8  11   2        0.18       -3.31      4.76 o 
   9  11   2       23.31       33.99      8.07 o 
  -9  12   2        9.07        3.77      3.77 o 
  -8  12   2       31.72       27.86      4.68 o 
  -7  12   2       23.84       31.32      3.59 o 
  -6  12   2        9.17       14.47      2.98 o 
  -5  12   2       86.40       89.39      4.09 o 
  -4  12   2        6.85        7.30      1.77 o 
  -3  12   2      147.91      127.45      3.22 o 
  -2  12   2      162.37      177.44      4.02 o 
  -1  12   2      332.17      367.41      5.50 o 
   0  12   2        8.07       10.08      1.64 o 
   1  12   2       21.24       16.17      1.38 o 
   2  12   2       25.83       32.16      1.78 o 
   3  12   2      102.35       94.71      2.89 o 
   4  12   2      165.04      174.92      4.34 o 
   5  12   2        7.28        5.16      1.23 o 
   6  12   2       47.74       35.50      3.66 o 
   7  12   2       46.85       48.99      4.73 o 
   8  12   2        9.16        0.57      5.63 o 
   9  12   2       25.92       22.57      8.11 o 
  -9  13   2        6.22        9.67      4.72 o 
  -8  13   2       15.68       14.58      4.38 o 
  -7  13   2        2.19        0.03      3.16 o 
  -6  13   2        5.83        7.08      2.47 o 
  -5  13   2      114.90      106.78      3.68 o 
  -4  13   2       23.27       18.20      1.88 o 
  -3  13   2      777.62      799.61     13.46 o 
  -2  13   2        2.02        3.16      1.24 o 
  -1  13   2        0.66       -1.30      1.78 o 
   0  13   2        1.54        0.08      1.45 o 
   1  13   2      331.79      339.81      6.06 o 
   2  13   2      188.07      168.40      3.78 o 
   3  13   2       17.78       18.96      2.17 o 
   4  13   2      177.03      170.89      6.17 o 
   5  13   2       24.09       27.65      2.41 o 
   6  13   2       99.08      112.88      4.57 o 
   7  13   2        4.86        3.69      3.34 o 
   8  13   2        1.11       -3.03      3.28 o 
   9  13   2       82.47       91.61     11.07 o 
  -9  14   2        1.29       -0.04      4.64 o 
  -8  14   2       16.39       12.64      4.61 o 
  -7  14   2       46.54       49.79      4.95 o 
  -6  14   2       98.98       98.47      4.74 o 
  -5  14   2        1.24        0.57      1.75 o 
  -4  14   2        9.66        7.87      1.76 o 
  -3  14   2        4.88        3.20      1.48 o 
  -2  14   2      710.31      721.57     12.86 o 
  -1  14   2        1.51        4.29      1.94 o 
   0  14   2      219.52      205.18      4.57 o 
   1  14   2       21.53       20.49      1.81 o 
   2  14   2      274.61      275.51      5.14 o 
   3  14   2        3.75        3.89      1.40 o 
   4  14   2        5.90        1.59      1.47 o 
   5  14   2      278.80      231.81      7.41 o 
   6  14   2       13.92       12.35      3.23 o 
   7  14   2        0.99        2.99      3.45 o 
   8  14   2        1.99        6.09      6.68 o 
  -8  15   2        6.60        9.97      4.87 o 
  -7  15   2       26.26       42.82      6.05 o 
  -6  15   2        1.28        1.77      2.26 o 
  -5  15   2      228.52      225.11      7.78 o 
  -4  15   2        3.02        1.36      1.60 o 
  -3  15   2      194.86      185.99      4.73 o 
  -2  15   2       33.28       34.67      2.17 o 
  -1  15   2      107.01      104.61      6.05 o 
   0  15   2       26.90       26.64      3.11 o 
   1  15   2      298.66      278.08      5.65 o 
   2  15   2       87.63       81.76      3.31 o 
   3  15   2      104.76       93.46      4.25 o 
   4  15   2       16.20        7.39      1.66 o 
   5  15   2        0.18        4.08      2.52 o 
   6  15   2       60.37       58.83      4.44 o 
   7  15   2       50.44       56.03      5.65 o 
   8  15   2        2.44        1.40      3.97 o 
  -8  16   2       19.29       19.90      6.05 o 
  -7  16   2       12.84       21.77      5.48 o 
  -6  16   2       13.67       15.79      3.56 o 
  -5  16   2       69.03       81.88      7.26 o 
  -4  16   2      106.23       85.77      3.56 o 
  -3  16   2        4.67        7.56      1.74 o 
  -2  16   2      299.36      274.21      6.98 o 
  -1  16   2        0.46       -2.27      2.27 o 
   0  16   2     1518.51     1401.43     23.51 o 
   1  16   2       42.34       35.37      2.57 o 
   2  16   2       81.22       87.50      3.42 o 
   3  16   2        0.00       -1.00      1.42 o 
   4  16   2        0.01        0.68      1.78 o 
   5  16   2      170.61      177.80      6.75 o 
   6  16   2      122.42      127.04      7.46 o 
   7  16   2       13.68       12.24      6.64 o 
   8  16   2        8.32        8.09      4.40 o 
  -8  17   2       97.64       95.68      9.55 o 
  -7  17   2       18.94       39.01      6.39 o 
  -6  17   2        0.24       -3.84      3.84 o 
  -5  17   2        1.55        4.47      2.79 o 
  -4  17   2      229.66      208.16      8.18 o 
  -3  17   2       95.85      104.22      3.80 o 
  -2  17   2       12.57        9.73      2.57 o 
  -1  17   2       21.55       15.57      2.09 o 
   0  17   2     2981.73     2835.12     44.13 o 
   1  17   2      358.67      348.80      7.56 o 
   2  17   2      342.05      316.28      7.16 o 
   3  17   2        3.57        4.14      1.61 o 
   4  17   2       58.10       56.22      4.96 o 
   5  17   2       12.57       14.32      3.00 o 
   6  17   2       36.10       26.38      6.83 o 
   7  17   2        0.01        4.04      3.93 o 
   8  17   2        0.26       -5.78      5.78 o 
  -7  18   2       38.05       34.21      6.81 o 
  -6  18   2        2.37       -0.49      4.49 o 
  -5  18   2       30.43       34.09      4.53 o 
  -4  18   2       13.97        6.16      2.61 o 
  -3  18   2      175.45      139.78      6.11 o 
  -2  18   2       93.91       94.91      5.12 o 
  -1  18   2      191.26      164.96      5.16 o 
   0  18   2      148.02      167.44      8.74 o 
   1  18   2      117.40      123.47      4.37 o 
   2  18   2       69.42       64.81      3.37 o 
   3  18   2       12.29       10.86      2.17 o 
   4  18   2        1.20       -0.88      2.23 o 
   5  18   2       13.26       15.50      3.16 o 
   6  18   2        0.76        0.84      3.67 o 
   7  18   2       53.09       64.49      6.58 o 
  -7  19   2      102.47      101.54     10.24 o 
  -6  19   2        0.29       -3.01      4.45 o 
  -5  19   2        8.69       10.87      3.66 o 
  -4  19   2        8.23       11.70      3.50 o 
  -3  19   2       33.47       30.27      3.59 o 
  -2  19   2        4.26        3.95      2.56 o 
  -1  19   2       94.71       97.75      5.35 o 
   0  19   2      385.03      409.39      9.49 o 
   1  19   2      295.78      269.02      6.57 o 
   2  19   2       83.06       68.96      3.59 o 
   3  19   2       23.23       31.71      2.82 o 
   4  19   2        0.01        1.69      2.73 o 
   5  19   2       22.76       21.92      6.58 o 
   6  19   2       17.50       15.08      4.50 o 
   7  19   2        7.75        3.81      6.77 o 
  -6  20   2        2.57        2.59      5.63 o 
  -5  20   2        3.31       10.53      3.82 o 
  -4  20   2        2.08       11.03      4.64 o 
  -3  20   2       18.61       21.97      3.36 o 
  -2  20   2       21.73       23.43      3.45 o 
  -1  20   2      344.25      346.69      7.40 o 
   0  20   2       10.06       15.51      2.32 o 
   1  20   2      286.87      262.14      6.59 o 
   2  20   2      207.45      186.52      5.73 o 
   3  20   2       36.77       44.99      3.23 o 
   4  20   2        2.39        3.58      2.94 o 
   5  20   2        0.87       -0.71      3.58 o 
   6  20   2        0.10       -0.38      3.95 o 
   7  20   2       48.80       49.51      9.40 o 
  -6  21   2        0.34       -5.40      5.40 o 
  -5  21   2        6.47        2.54      3.32 o 
  -4  21   2       61.81       49.70      9.06 o 
  -3  21   2        0.34        0.67      3.23 o 
  -2  21   2       12.93       17.53      3.48 o 
  -1  21   2       63.56       79.29      6.01 o 
   0  21   2      290.35      273.38     11.34 o 
   1  21   2        6.21        1.67      2.61 o 
   2  21   2        3.03       -0.58      2.81 o 
   3  21   2        0.78        3.85      2.30 o 
   4  21   2       37.54       49.07     11.78 o 
   5  21   2       37.43       27.82      7.76 o 
   6  21   2       29.23       44.68      8.91 o 
  -5  22   2       52.89       60.79      6.90 o 
  -4  22   2       20.37       15.95      5.71 o 
  -3  22   2        8.89        9.83      4.30 o 
  -2  22   2        8.69       15.77      3.55 o 
  -1  22   2       18.27       25.36      3.99 o 
   0  22   2       47.99       44.89      5.41 o 
   1  22   2       16.73       21.45      3.69 o 
   2  22   2        0.71        2.20      2.63 o 
   3  22   2       12.44       16.51      3.96 o 
   4  22   2      114.11      121.66     16.84 o 
   5  22   2       18.75       14.16      7.50 o 
  -5  23   2       29.84       29.05      5.88 o 
  -4  23   2        0.04        0.69      4.02 o 
  -3  23   2       22.90       30.45      5.23 o 
  -2  23   2        5.17        7.00      3.74 o 
  -1  23   2        0.19       -2.19      3.03 o 
   0  23   2       24.55       17.60      4.82 o 
   1  23   2       16.88       15.34      3.61 o 
   2  23   2        9.78       10.94      3.68 o 
   3  23   2       37.80       38.98      5.20 o 
   4  23   2       21.67       40.04      5.55 o 
  -5  24   2        6.46       15.19      6.55 o 
  -4  24   2        0.01        1.75      4.10 o 
  -3  24   2        0.63        3.19      3.78 o 
  -2  24   2        0.11       -3.36      5.16 o 
  -1  24   2       16.67       21.34      4.27 o 
   0  24   2      104.97       93.75      6.12 o 
   1  24   2        6.31        9.18      3.42 o 
   2  24   2       24.78       35.70      5.73 o 
   3  24   2       11.62       15.67      4.69 o 
   4  24   2       23.46       35.28      5.67 o 
  -4  25   2        5.40        6.06      4.80 o 
  -3  25   2        3.02        1.70      4.16 o 
  -2  25   2       41.75       56.26      6.63 o 
  -1  25   2       29.33       47.16      9.61 o 
   0  25   2       32.52       51.23      5.12 o 
   1  25   2        0.00        1.12     10.73 o 
   2  25   2        3.39        4.07      3.72 o 
   3  25   2        0.84        1.73     10.09 o 
   4  25   2       52.68       65.61      8.68 o 
  -3  26   2       12.29       14.34      5.44 o 
  -2  26   2        4.93       -3.79      6.72 o 
  -1  26   2        7.43        1.34      4.73 o 
   0  26   2      130.09      137.24      7.59 o 
   1  26   2        0.06       -1.98      7.42 o 
   2  26   2       11.54       16.61      4.77 o 
   3  26   2      278.49      333.95     20.93 o 
  -2  27   2        2.26        9.63      5.24 o 
  -1  27   2       26.26       36.00      8.79 o 
   0  27   2       42.37       32.64      6.13 o 
   1  27   2        9.56        5.41      4.48 o 
  -1   0   3     5757.44     5866.21     59.77 o 
   1   0   3    24539.72    23952.70    345.09 o 
   3   0   3      851.28      883.04     14.41 o 
   5   0   3      106.20      134.22      9.18 o 
   7   0   3        4.19        4.28      2.48 o 
   9   0   3        8.95       11.34      6.20 o 
  -8   1   3      212.80      198.32      7.61 o 
  -6   1   3       51.57       38.25      6.32 o 
  -4   1   3      424.06      492.89     14.23 o 
  -3   1   3       23.80       28.56      5.73 o 
  -2   1   3     2365.77     2414.54     48.64 o 
  -1   1   3      141.36      144.45      1.72 o 
   0   1   3       29.88       30.46      1.04 o 
   1   1   3    38827.16    37467.88    416.47 o 
   2   1   3     1870.82     1862.28     24.34 o 
   3   1   3       45.36       35.43      1.20 o 
   4   1   3      347.44      345.39      4.62 o 
   5   1   3        9.24        7.40      1.23 o 
   6   1   3      126.46      121.67      3.54 o 
   7   1   3      114.77      106.94      4.02 o 
   8   1   3        2.39        3.16      4.99 o 
   9   1   3       13.46       17.66      6.66 o 
  10   1   3        0.02       -0.78      4.08 o 
  -9   2   3        6.58       11.49      4.91 o 
  -8   2   3        2.29        1.90      2.59 o 
  -7   2   3        1.83        1.91      1.24 o 
  -6   2   3       22.66       16.75      1.75 o 
  -5   2   3      246.79      244.90      8.03 o 
  -4   2   3       75.61       84.83      4.11 o 
  -3   2   3      115.40      113.86      3.97 o 
  -2   2   3      125.73      118.95      3.35 o 
  -1   2   3     2180.63     2191.96     22.93 o 
   0   2   3    11305.13    11216.44    124.27 o 
   1   2   3     7523.60     7768.88     78.78 o 
   2   2   3       73.46       59.14      2.08 o 
   3   2   3     1976.29     2121.84     19.58 o 
   4   2   3        6.27        3.28      0.84 o 
   5   2   3      514.42      532.85      8.51 o 
   6   2   3       77.70       90.75      2.94 o 
   7   2   3       86.50       88.67      6.72 o 
   8   2   3       63.94       59.07      8.56 o 
   9   2   3        2.46        9.51      6.09 o 
  10   2   3        3.34       -1.45      4.11 o 
  -9   3   3        2.51        1.18      4.03 o 
  -8   3   3       27.19       23.60      2.86 o 
  -7   3   3        1.90       -0.20      1.23 o 
  -6   3   3        0.51        0.75      1.06 o 
  -5   3   3        5.43        5.19      1.38 o 
  -4   3   3      768.22      753.13     20.78 o 
  -3   3   3      121.70      121.02      5.25 o 
  -2   3   3        4.91        5.86      0.92 o 
  -1   3   3     3316.26     3231.95     40.96 o 
   0   3   3     5508.24     5391.02     60.21 o 
   1   3   3      205.82      187.75      2.86 o 
   2   3   3     3460.28     3455.06     35.76 o 
   3   3   3      685.93      740.45      7.67 o 
   4   3   3      247.14      249.48      3.58 o 
   5   3   3       70.36       71.67      2.32 o 
   6   3   3       20.93       32.72      2.26 o 
   7   3   3      142.94      157.88      4.89 o 
   8   3   3       49.35       56.55      8.49 o 
   9   3   3        4.91        9.55      5.67 o 
  10   3   3        0.98       -1.64      5.98 o 
  -9   4   3        0.53        8.30      4.30 o 
  -8   4   3        3.94        3.12      3.92 o 
  -7   4   3        2.82        4.11      1.36 o 
  -6   4   3       57.86       59.85      3.50 o 
  -5   4   3       38.34       39.54      1.88 o 
  -4   4   3        0.10        2.04      1.16 o 
  -3   4   3      195.77      185.72      5.16 o 
  -2   4   3     1840.81     1882.60     24.77 o 
  -1   4   3      296.64      292.31      5.05 o 
   0   4   3        1.52        6.82      1.37 o 
   1   4   3      500.57      486.42      5.64 o 
   2   4   3      208.83      208.72      3.19 o 
   3   4   3      305.99      326.09      4.07 o 
   4   4   3      287.27      325.86      4.00 o 
   5   4   3      164.19      167.85      3.48 o 
   6   4   3       71.66       69.93      3.38 o 
   7   4   3      493.38      497.22     11.34 o 
   8   4   3       91.99       73.07      8.94 o 
   9   4   3       11.01       16.75      6.66 o 
  10   4   3       10.35        1.45      6.36 o 
  -8   5   3        0.76        1.79      1.75 o 
  -7   5   3        8.58       10.87      1.67 o 
  -6   5   3      676.44      644.77      9.36 o 
  -5   5   3        0.63       -0.09      1.03 o 
  -4   5   3      189.44      172.91      4.05 o 
  -3   5   3      313.60      297.88      4.43 o 
  -2   5   3      318.25      259.42      3.92 o 
  -1   5   3     4079.07     4120.66     46.64 o 
   0   5   3     1996.02     1841.05     21.69 o 
   1   5   3      469.38      478.42      5.64 o 
   2   5   3       14.47       12.74      1.22 o 
   3   5   3      112.31      132.89      2.49 o 
   4   5   3      393.33      413.81      4.89 o 
   5   5   3      573.53      583.20      7.49 o 
   6   5   3        0.50       -1.30      1.30 o 
   7   5   3      533.45      519.75     15.76 o 
   8   5   3       26.57       23.63      6.51 o 
   9   5   3        0.04       -5.14      5.14 o 
  -9   6   3       11.70       13.47      2.55 o 
  -8   6   3       60.40       53.71     10.33 o 
  -7   6   3       23.39       18.58      2.05 o 
  -6   6   3     1076.69     1091.22     15.95 o 
  -5   6   3      414.64      424.86      7.33 o 
  -4   6   3      116.29      118.78      3.06 o 
  -3   6   3       14.92       11.58      0.93 o 
  -2   6   3      516.42      529.79      7.17 o 
  -1   6   3     3981.04     3936.24     49.99 o 
   0   6   3        5.44        4.19      0.94 o 
   1   6   3      206.36      243.05      3.52 o 
   2   6   3      112.83      108.11      2.44 o 
   3   6   3      250.56      229.75      3.33 o 
   4   6   3       23.68       30.55      1.29 o 
   5   6   3      138.13      127.67      3.15 o 
   6   6   3      208.36      202.71      5.70 o 
   7   6   3        1.49        6.23      5.80 o 
   8   6   3       21.84       24.28      6.74 o 
   9   6   3        1.56        3.69      6.09 o 
  -9   7   3        0.68        3.88      2.55 o 
  -8   7   3        0.08       -0.87      1.89 o 
  -7   7   3        0.59       -1.11      1.61 o 
  -6   7   3      300.46      311.06      6.98 o 
  -5   7   3     1537.98     1548.99     21.36 o 
  -4   7   3      752.91      741.85     11.08 o 
  -3   7   3       13.21       13.66      1.34 o 
  -2   7   3        9.70       17.90      1.14 o 
  -1   7   3        6.65        6.90      1.16 o 
   0   7   3      933.44      920.20     10.90 o 
   1   7   3       34.98       32.01      2.16 o 
   2   7   3      129.89      137.18      3.00 o 
   3   7   3     1424.64     1397.01     13.66 o 
   4   7   3       51.43       56.53      2.68 o 
   5   7   3       11.41       18.24      1.54 o 
   6   7   3        9.01        6.46      2.01 o 
   7   7   3        7.48        6.17      3.49 o 
   8   7   3        0.64       -4.49      4.49 o 
   9   7   3        3.07        4.34      6.17 o 
 -10   8   3        0.66        1.45      2.70 o 
  -9   8   3       20.27       19.30      3.50 o 
  -8   8   3       46.79       49.27      6.43 o 
  -7   8   3       33.94       32.29      3.01 o 
  -6   8   3      326.38      311.55      7.61 o 
  -5   8   3       90.23      107.93      3.58 o 
  -4   8   3       54.22       48.42      1.82 o 
  -3   8   3       41.72       37.44      1.94 o 
  -2   8   3      809.05      854.25     12.31 o 
  -1   8   3     1951.02     1997.44     26.79 o 
   0   8   3        4.77        3.31      1.03 o 
   1   8   3      574.13      607.00      7.79 o 
   2   8   3        0.66        0.34      0.67 o 
   3   8   3      125.10      131.69      2.42 o 
   4   8   3       31.93       35.77      1.80 o 
   5   8   3       32.81       34.42      2.09 o 
   6   8   3        0.17       -1.68      1.68 o 
   7   8   3       49.34       48.85      5.41 o 
   8   8   3       13.28       14.88      6.09 o 
   9   8   3        0.00        0.88      5.98 o 
  -9   9   3        3.53        1.33      3.01 o 
  -8   9   3        0.03        3.43      2.85 o 
  -7   9   3       14.59       10.53      2.54 o 
  -6   9   3      162.91      154.01      9.28 o 
  -5   9   3      494.32      498.78     15.73 o 
  -4   9   3      344.78      360.30      5.33 o 
  -3   9   3       52.20       39.41      1.60 o 
  -2   9   3        6.04        4.83      1.11 o 
  -1   9   3      796.65      784.11     12.04 o 
   0   9   3      232.55      196.66      4.11 o 
   1   9   3       54.74       55.59      1.85 o 
   2   9   3        9.77       10.03      1.01 o 
   3   9   3       23.68       21.35      1.36 o 
   4   9   3      542.04      536.06      6.96 o 
   5   9   3        3.90        3.37      1.49 o 
   6   9   3      163.06      164.64      5.68 o 
   7   9   3      197.66      199.97     23.71 o 
   8   9   3       20.43       13.47      6.13 o 
   9   9   3        1.31       -1.75      5.59 o 
  -9  10   3        5.88        5.52      3.35 o 
  -8  10   3       24.12       23.25      4.03 o 
  -7  10   3       12.30        3.46      4.53 o 
  -6  10   3      551.12      557.11     10.42 o 
  -5  10   3      131.89      130.19      5.31 o 
  -4  10   3       43.09       45.76      2.34 o 
  -3  10   3        0.01        0.10      1.03 o 
  -2  10   3      175.83      181.82      3.26 o 
  -1  10   3      118.51      111.57      3.59 o 
   0  10   3        2.31        3.80      1.76 o 
   1  10   3        2.75        3.18      0.71 o 
   2  10   3      288.07      299.15      4.14 o 
   3  10   3      884.93      952.37     10.83 o 
   4  10   3      321.85      308.74      6.41 o 
   5  10   3       78.45       83.59      3.25 o 
   6  10   3       20.64       22.21      3.07 o 
   7  10   3       43.58       47.64      5.55 o 
   8  10   3        9.26        7.23      5.94 o 
   9  10   3       20.21       31.13      7.99 o 
  -9  11   3        0.32       -0.23      3.35 o 
  -8  11   3        7.27        7.46      3.58 o 
  -7  11   3       23.33       30.88      3.42 o 
  -6  11   3      662.80      681.05     13.82 o 
  -5  11   3        2.95        2.90      1.95 o 
  -4  11   3       19.94       24.53      2.66 o 
  -3  11   3      498.77      550.68     10.37 o 
  -2  11   3        1.29        1.89      0.98 o 
  -1  11   3       55.56       99.42      2.81 o 
   0  11   3       23.00       28.41      2.07 o 
   1  11   3       65.90       75.93      2.50 o 
   2  11   3       46.22       44.73      1.94 o 
   3  11   3        9.12        5.07      1.19 o 
   4  11   3       77.00       75.31      2.96 o 
   5  11   3      127.97      134.66      5.26 o 
   6  11   3      139.92      145.18      6.02 o 
   7  11   3        5.42        6.39      3.98 o 
   8  11   3        0.79        4.64      5.90 o 
   9  11   3       46.16       52.79      9.70 o 
  -9  12   3        0.08        0.11      3.43 o 
  -8  12   3        2.96        3.46      3.62 o 
  -7  12   3       42.92       34.26      3.64 o 
  -6  12   3        0.10       -2.18      2.68 o 
  -5  12   3      596.32      608.29     12.55 o 
  -4  12   3       44.75       39.30      2.35 o 
  -3  12   3       18.92       26.84      1.88 o 
  -2  12   3      182.62      183.33      3.77 o 
  -1  12   3      521.81      607.91      9.77 o 
   0  12   3      323.75      300.21      6.52 o 
   1  12   3      224.23      224.09      4.29 o 
   2  12   3       50.79       49.50      2.71 o 
   3  12   3       53.79       53.56      4.41 o 
   4  12   3       28.69       30.17      2.36 o 
   5  12   3      686.46      630.05     14.01 o 
   6  12   3        1.65        1.38      2.35 o 
   7  12   3       43.29       40.95      5.56 o 
   8  12   3        1.90       13.36      6.74 o 
   9  12   3        1.69       11.34      7.27 o 
  -9  13   3       33.91       37.94      6.17 o 
  -8  13   3       36.75       43.12      5.82 o 
  -7  13   3       21.29       15.95      4.45 o 
  -6  13   3       19.56       14.47      2.46 o 
  -5  13   3      174.02      189.34      8.96 o 
  -4  13   3       12.23       11.38      1.77 o 
  -3  13   3       32.42       38.63      2.18 o 
  -2  13   3        0.00        0.06      1.09 o 
  -1  13   3      242.67      265.68      5.54 o 
   0  13   3      324.08      305.71      7.26 o 
   1  13   3      427.02      369.64      5.99 o 
   2  13   3       24.86       23.57      1.82 o 
   3  13   3      274.93      288.04      8.69 o 
   4  13   3       57.80       49.15      2.36 o 
   5  13   3       51.13       70.31      4.44 o 
   6  13   3       16.13       19.85      3.12 o 
   7  13   3        0.05        3.88      2.89 o 
   8  13   3      102.84      113.15     11.65 o 
  -9  14   3       27.95       24.24      5.94 o 
  -8  14   3       75.28       88.68      7.95 o 
  -7  14   3        0.14        3.08      3.81 o 
  -6  14   3        1.58        1.22      2.11 o 
  -5  14   3       36.33       37.60      7.17 o 
  -4  14   3        5.01        2.11      1.79 o 
  -3  14   3       20.69       24.32      2.38 o 
  -2  14   3        3.87        3.11      1.40 o 
  -1  14   3      412.35      424.58      7.75 o 
   0  14   3       16.65       16.41      2.99 o 
   1  14   3     1517.51     1412.47     18.37 o 
   2  14   3      129.19      126.27      3.52 o 
   3  14   3      218.03      203.97      5.11 o 
   4  14   3       29.97       23.69      2.04 o 
   5  14   3      385.64      334.84      9.32 o 
   6  14   3        5.46        4.99      2.78 o 
   7  14   3       80.46       71.69      6.09 o 
   8  14   3       69.60       77.14     10.20 o 
  -8  15   3       66.03       77.68      7.88 o 
  -7  15   3       13.91       14.23      4.87 o 
  -6  15   3       27.61       32.11      4.05 o 
  -5  15   3       28.69       27.62      3.31 o 
  -4  15   3      100.72       88.01      4.87 o 
  -3  15   3       78.39       65.72      3.00 o 
  -2  15   3       60.64       64.39      3.84 o 
  -1  15   3       20.14       21.40      2.19 o 
   0  15   3       18.72       19.11      6.24 o 
   1  15   3      116.85      120.21      5.11 o 
   2  15   3       58.26       58.06      2.55 o 
   3  15   3        1.10       -1.33      1.33 o 
   4  15   3        1.57        4.00      1.76 o 
   5  15   3       61.54       81.00      4.74 o 
   6  15   3       82.91       86.50     10.86 o 
   7  15   3       23.64       24.23      4.63 o 
   8  15   3        3.66       -2.66      5.86 o 
  -8  16   3       43.50       40.00      7.00 o 
  -7  16   3       37.29       55.53      7.19 o 
  -6  16   3        0.11        6.51      4.41 o 
  -5  16   3       10.90       10.52      2.80 o 
  -4  16   3       14.46        9.61      2.44 o 
  -3  16   3      181.83      168.54      5.63 o 
  -2  16   3       40.68       33.89      2.26 o 
  -1  16   3      128.80      113.24      6.40 o 
   0  16   3       87.09       79.11      8.01 o 
   1  16   3     1159.11     1170.03     17.84 o 
   2  16   3        1.76        2.58      1.65 o 
   3  16   3        1.43        2.96      1.52 o 
   4  16   3        5.94        6.83      2.17 o 
   5  16   3      175.88      173.49      6.83 o 
   6  16   3       35.08       33.59      4.02 o 
   7  16   3        0.39        2.73      3.67 o 
   8  16   3        0.46        8.07      7.27 o 
  -7  17   3       77.97       84.60      8.60 o 
  -6  17   3        0.07        0.72      4.11 o 
  -5  17   3       88.52       80.64      6.90 o 
  -4  17   3       44.74       53.63      6.23 o 
  -3  17   3      114.11      101.16      4.36 o 
  -2  17   3       12.35       11.21      1.91 o 
  -1  17   3        9.57        9.23      3.09 o 
   0  17   3      152.14      159.36      5.66 o 
   1  17   3     1939.28     1827.05     26.16 o 
   2  17   3       23.64       22.83      2.42 o 
   3  17   3       66.93       63.48      3.87 o 
   4  17   3        0.07       -1.37      2.11 o 
   5  17   3       47.43       44.64      4.16 o 
   6  17   3        0.06        0.52      3.09 o 
   7  17   3        0.00        1.69      4.11 o 
  -7  18   3        4.20        9.97      5.56 o 
  -6  18   3        0.01       -1.64      4.30 o 
  -5  18   3       69.34       72.14      6.11 o 
  -4  18   3      314.86      266.94      8.44 o 
  -3  18   3      187.67      153.81      5.83 o 
  -2  18   3      373.02      350.58      9.96 o 
  -1  18   3       20.56       22.99      5.18 o 
   0  18   3        8.43        9.02      2.31 o 
   1  18   3       47.35       46.30      2.97 o 
   2  18   3        7.53        7.70      2.01 o 
   3  18   3        0.07        0.79      1.67 o 
   4  18   3        2.34        4.72      2.60 o 
   5  18   3       49.37       50.60      4.38 o 
   6  18   3       18.26       24.15      3.92 o 
   7  18   3       19.07       36.35      8.68 o 
  -7  19   3       15.14       15.03      6.58 o 
  -6  19   3        8.41        0.65      4.61 o 
  -5  19   3       24.09       34.21      4.86 o 
  -4  19   3       48.89       37.67      4.98 o 
  -3  19   3        1.47        1.15      2.45 o 
  -2  19   3      121.16      111.52      7.33 o 
  -1  19   3      138.89      133.27     10.18 o 
   0  19   3      578.19      557.58     12.09 o 
   1  19   3      316.29      299.49      7.14 o 
   2  19   3      138.73      126.90      4.70 o 
   3  19   3      136.28      128.65      4.89 o 
   4  19   3       11.08       15.31      4.04 o 
   5  19   3       27.58       28.04      3.83 o 
   6  19   3       54.66       44.28      5.03 o 
   7  19   3        0.03        0.30      6.77 o 
  -6  20   3        2.50       -4.95      5.37 o 
  -5  20   3        0.43        3.64      3.21 o 
  -4  20   3        0.01        2.45      3.04 o 
  -3  20   3       25.62       25.01      4.51 o 
  -2  20   3      105.18      110.17      5.88 o 
  -1  20   3      138.72      132.57      5.29 o 
   0  20   3      161.91      149.58      5.92 o 
   1  20   3      372.91      354.22      8.04 o 
   2  20   3        0.92        0.85      1.91 o 
   3  20   3        0.14        0.21      2.13 o 
   4  20   3       22.71       22.85      4.08 o 
   5  20   3       11.00       10.09      3.24 o 
   6  20   3      176.39      175.82     21.88 o 
  -6  21   3        0.19       -0.42      5.82 o 
  -5  21   3        1.63        1.35      5.46 o 
  -4  21   3       39.98       35.57      5.73 o 
  -3  21   3       55.80       52.54      9.44 o 
  -2  21   3       36.81       41.11      4.34 o 
  -1  21   3        8.73        7.31      3.12 o 
   0  21   3        0.05       -3.25      3.25 o 
   1  21   3      214.45      232.43      8.37 o 
   2  21   3        2.69        9.21      2.31 o 
   3  21   3        0.47        1.20      2.26 o 
   4  21   3       18.79       22.43      4.10 o 
   5  21   3        7.14       10.97      3.75 o 
   6  21   3       35.31       54.23      9.86 o 
  -5  22   3        9.15       13.04      7.46 o 
  -4  22   3        2.37        1.40      3.61 o 
  -3  22   3        1.77        3.58      3.53 o 
  -2  22   3      104.71       95.82      5.93 o 
  -1  22   3        3.56        0.81      3.18 o 
   0  22   3        9.36        4.69      3.15 o 
   1  22   3       11.34       16.04      3.26 o 
   2  22   3        0.43        1.06      2.45 o 
   3  22   3        1.00        2.53      3.31 o 
   4  22   3       13.16       10.09      6.20 o 
   5  22   3        8.62       15.11      7.84 o 
  -5  23   3       12.59       25.85      5.79 o 
  -4  23   3        8.27        4.27      4.34 o 
  -3  23   3        0.00        6.36      3.89 o 
  -2  23   3        4.02       10.68      4.19 o 
  -1  23   3       23.45       25.98      4.26 o 
   0  23   3       39.14       34.52      4.19 o 
   1  23   3        3.62       -2.89      2.89 o 
   2  23   3       35.23       29.50      4.59 o 
   3  23   3       90.08      136.05      8.11 o 
   4  23   3        8.57       23.48      8.64 o 
  -5  24   3       29.59       70.75     10.73 o 
  -4  24   3        0.08       -2.22      4.11 o 
  -3  24   3       45.63       45.36      6.05 o 
  -2  24   3        1.61        3.32      3.94 o 
  -1  24   3      121.78      131.93      8.31 o 
   0  24   3        6.30        2.98      3.29 o 
   1  24   3        5.42        5.15      4.72 o 
   2  24   3        2.56        5.14      3.46 o 
   3  24   3      114.09      160.12     16.50 o 
   4  24   3        0.07       -3.73      6.58 o 
  -4  25   3        3.98       12.29      6.36 o 
  -3  25   3       15.11       15.31      5.55 o 
  -2  25   3       61.12       83.50      7.91 o 
  -1  25   3       53.96       54.06     14.14 o 
   0  25   3       11.17        8.50      3.74 o 
   1  25   3        0.82       -3.19      3.35 o 
   2  25   3        2.14        6.52      3.96 o 
   3  25   3      103.12      108.16     16.16 o 
  -3  26   3       22.91       26.63      7.61 o 
  -2  26   3       10.98       16.57      5.66 o 
  -1  26   3      191.67      231.27     12.35 o 
   0  26   3       28.77       32.28      4.66 o 
   1  26   3        4.11        3.95      3.94 o 
   2  26   3      120.90      120.70      8.42 o 
  -1  27   3       12.93       26.18     14.42 o 
   0  27   3        4.16       -4.07      4.07 o 
   1  27   3       13.83       17.36      4.97 o 
  -8   0   4       62.68       60.70      4.61 o 
  -4   0   4     2643.15     3085.63     79.01 o 
  -2   0   4     1954.90     2036.30     46.48 o 
   0   0   4     1723.18     1655.48     30.20 o 
   2   0   4     3198.32     3448.73     51.04 o 
   4   0   4      836.25      781.58     11.48 o 
   6   0   4      144.00      156.41      6.68 o 
   8   0   4       19.99       25.20      4.99 o 
 -10   1   4        2.55        7.69      2.55 o 
  -9   1   4        6.15        7.77      1.67 o 
  -8   1   4      116.69       93.51      5.25 o 
  -7   1   4      332.63      295.86     10.31 o 
  -6   1   4       16.15       12.25      2.47 o 
  -5   1   4       46.29       49.25      3.88 o 
  -4   1   4        1.65        1.52      1.79 o 
  -3   1   4     1697.78     1838.07     79.73 o 
  -2   1   4      771.24      775.92      8.86 o 
  -1   1   4     4494.48     4695.58     39.17 o 
   0   1   4     5824.04     5944.84     60.53 o 
   1   1   4       34.40       39.70      1.64 o 
   2   1   4     3576.86     3753.35     42.88 o 
   3   1   4        8.50        5.09      0.91 o 
   4   1   4       22.32       22.57      1.14 o 
   5   1   4        0.85       -1.22      1.22 o 
   6   1   4      348.19      349.42      6.80 o 
   7   1   4       12.88       10.00      3.07 o 
   8   1   4        3.63       -2.75      3.38 o 
   9   1   4        4.74        0.97      3.86 o 
 -10   2   4       23.41       32.58      3.81 o 
  -9   2   4       12.00        7.23      2.59 o 
  -8   2   4       15.99       18.04      2.07 o 
  -7   2   4      542.84      479.80     14.65 o 
  -6   2   4       15.82       13.74      2.51 o 
  -5   2   4        5.66        2.89      1.98 o 
  -4   2   4       56.46       77.71      4.61 o 
  -3   2   4       52.45       73.19      4.61 o 
  -2   2   4       25.90       24.44      0.98 o 
  -1   2   4     1273.49     1412.37     13.20 o 
   0   2   4     1126.02     1116.54     11.57 o 
   1   2   4      791.02      819.75      9.74 o 
   2   2   4        4.94        5.34      1.47 o 
   3   2   4        0.05        0.00      0.70 o 
   4   2   4      249.14      263.81      3.67 o 
   5   2   4      529.66      497.33      7.00 o 
   6   2   4      287.26      289.43      6.11 o 
   7   2   4      334.92      316.17     10.19 o 
   8   2   4       91.50       90.06      7.34 o 
   9   2   4       29.91       27.33      7.69 o 
  -9   3   4        3.19        8.87      2.36 o 
  -8   3   4       30.71       28.03      4.13 o 
  -7   3   4      158.34      134.66      5.98 o 
  -6   3   4       40.04       34.67      3.20 o 
  -5   3   4       54.85       46.74      3.84 o 
  -4   3   4      232.30      272.76      9.70 o 
  -3   3   4        4.02        5.78      2.06 o 
  -2   3   4     1047.17     1005.94     12.56 o 
  -1   3   4     1290.34     1255.10     12.76 o 
   0   3   4      228.34      194.39      4.92 o 
   1   3   4      238.15      296.92      5.97 o 
   2   3   4     1177.29     1262.30     15.60 o 
   3   3   4        0.25       -0.11      0.68 o 
   4   3   4       19.04       16.10      1.07 o 
   5   3   4       76.33       77.30      2.44 o 
   6   3   4      473.49      482.55      8.81 o 
   7   3   4      110.66      117.13      6.08 o 
   8   3   4        0.53        3.20      5.59 o 
   9   3   4        6.83        1.83      5.75 o 
  -9   4   4        0.58       -1.98      1.98 o 
  -8   4   4       39.81       37.54      4.24 o 
  -7   4   4       19.34       17.61      2.06 o 
  -6   4   4       52.75       53.20      3.16 o 
  -5   4   4      508.07      523.79     18.04 o 
  -4   4   4       27.55       36.71      4.85 o 
  -3   4   4       85.09       66.47      5.99 o 
  -2   4   4      327.14      312.71      5.02 o 
  -1   4   4     1130.72     1145.25     14.13 o 
   0   4   4      107.28      102.99      3.12 o 
   1   4   4     1416.03     1448.12     18.12 o 
   2   4   4      134.40      160.40      2.88 o 
   3   4   4       72.44       88.26      2.19 o 
   4   4   4      382.67      406.06      5.07 o 
   5   4   4       42.86       44.17      2.02 o 
   6   4   4      871.27      837.27     12.50 o 
   7   4   4      520.47      511.48     12.80 o 
   8   4   4       10.17        3.58      5.63 o 
   9   4   4        3.12        3.58      6.39 o 
  -9   5   4       21.29       23.10      3.20 o 
  -8   5   4        3.01        1.32      4.57 o 
  -7   5   4       49.13       54.37      4.47 o 
  -6   5   4        1.41       -1.40      1.40 o 
  -5   5   4       21.74       15.23      1.92 o 
  -4   5   4        0.94        1.14      0.97 o 
  -3   5   4       57.04       64.01      3.49 o 
  -2   5   4      200.42      223.61      4.53 o 
  -1   5   4      117.98      130.77      3.03 o 
   0   5   4     1058.33     1070.69     12.36 o 
   1   5   4      532.86      552.03      7.24 o 
   2   5   4     1115.83     1232.29     12.90 o 
   3   5   4      140.44      157.93      3.22 o 
   4   5   4        7.86        7.12      1.32 o 
   5   5   4      111.70      122.22      3.18 o 
   6   5   4      158.85      154.98      5.16 o 
   7   5   4        8.77        9.70      3.84 o 
   8   5   4        0.29       -3.58      4.83 o 
   9   5   4        0.33       -3.12      5.37 o 
  -9   6   4       10.93       16.59      3.20 o 
  -8   6   4        2.17       -2.17      2.40 o 
  -7   6   4        0.87       -1.42      1.42 o 
  -6   6   4      295.17      297.64      6.65 o 
  -5   6   4      177.50      161.85      5.22 o 
  -4   6   4        9.74       19.07      1.70 o 
  -3   6   4      115.68      105.38      3.54 o 
  -2   6   4       63.97       83.03      2.50 o 
  -1   6   4      203.95      241.10      4.42 o 
   0   6   4     1009.00     1059.24     12.19 o 
   1   6   4      501.27      483.13      7.23 o 
   2   6   4      103.04      101.82      2.26 o 
   3   6   4      873.77      936.32     10.07 o 
   4   6   4      787.91      804.56     10.22 o 
   5   6   4      261.17      258.76      5.36 o 
   6   6   4      105.89       90.65      4.08 o 
   7   6   4      138.43      149.46      8.32 o 
   8   6   4        0.22        2.02      4.99 o 
   9   6   4        2.61        3.43      5.90 o 
 -10   7   4       56.77       61.62      5.14 o 
  -9   7   4        1.38        0.88      2.93 o 
  -8   7   4       14.75       18.80      3.54 o 
  -7   7   4        0.04       -1.77      1.77 o 
  -6   7   4      832.77      858.63     14.78 o 
  -5   7   4       18.44       20.63      1.99 o 
  -4   7   4      517.61      496.29      9.04 o 
  -3   7   4     1632.71     1579.79     21.74 o 
  -2   7   4      233.05      264.55      4.42 o 
  -1   7   4       84.44      105.07      3.69 o 
   0   7   4     2624.89     2486.62     32.81 o 
   1   7   4      123.24      113.29      3.44 o 
   2   7   4       23.02       28.95      1.25 o 
   3   7   4        4.32        7.16      1.07 o 
   4   7   4       28.97       29.59      1.74 o 
   5   7   4      126.56      128.70      3.87 o 
   6   7   4       11.13       13.65      2.82 o 
   7   7   4       78.82       76.76      6.51 o 
   8   7   4        2.07       -0.27      5.52 o 
   9   7   4        0.00        7.69      6.58 o 
 -10   8   4        5.07        6.62      3.08 o 
  -9   8   4        0.75        2.47      2.89 o 
  -8   8   4        0.88        3.39      2.93 o 
  -7   8   4       57.63       74.09      4.29 o 
  -6   8   4      328.43      328.50      7.38 o 
  -5   8   4     1062.20     1035.12     15.18 o 
  -4   8   4       46.64       57.42      2.62 o 
  -3   8   4       29.26       32.58      2.82 o 
  -2   8   4      152.07      172.15      3.49 o 
  -1   8   4      893.39      866.27     19.16 o 
   0   8   4      260.80      302.60      6.05 o 
   1   8   4      628.97      592.39      8.46 o 
   2   8   4       43.40       48.63      1.73 o 
   3   8   4        9.54       15.05      1.28 o 
   4   8   4        6.72        8.70      1.34 o 
   5   8   4      171.72      167.74      3.55 o 
   6   8   4       13.15       12.12      2.34 o 
   7   8   4        1.71        1.00      3.47 o 
   8   8   4      153.72      143.02     12.60 o 
   9   8   4       27.61       31.06      8.49 o 
  -9   9   4        2.46        1.22      3.01 o 
  -8   9   4        4.61        5.52      3.20 o 
  -7   9   4       22.16       26.66      2.95 o 
  -6   9   4       18.88       21.91      2.53 o 
  -5   9   4     2197.78     2168.95     29.22 o 
  -4   9   4      286.49      311.94      6.68 o 
  -3   9   4      145.17      154.68      3.72 o 
  -2   9   4       25.50       35.18      1.68 o 
  -1   9   4      287.85      355.55      7.93 o 
   0   9   4      654.85      659.20     10.72 o 
   1   9   4      167.77      175.43      3.47 o 
   2   9   4      123.24      128.76      2.82 o 
   3   9   4      626.62      603.73      8.19 o 
   4   9   4      734.44      742.87     10.82 o 
   5   9   4      138.00      130.62      3.68 o 
   6   9   4       14.47       12.39      3.66 o 
   7   9   4        8.48       10.28      4.42 o 
   8   9   4        7.91       10.96      6.05 o 
   9   9   4        0.27       -2.17      5.37 o 
  -9  10   4        3.39        2.32      3.43 o 
  -8  10   4       30.47       32.46      4.76 o 
  -7  10   4        4.60        6.39      3.54 o 
  -6  10   4      105.43      100.88     11.32 o 
  -5  10   4      221.41      230.22      7.43 o 
  -4  10   4       36.71       37.28      2.57 o 
  -3  10   4      320.05      335.39      6.40 o 
  -2  10   4        0.08        0.92      1.10 o 
  -1  10   4       12.58       13.38      3.60 o 
   0  10   4       17.56       23.23      1.77 o 
   1  10   4        7.22        9.44      1.18 o 
   2  10   4      501.24      535.73      7.46 o 
   3  10   4      356.79      379.60      6.60 o 
   4  10   4        0.55       -0.96      0.96 o 
   5  10   4       82.61       90.99      3.35 o 
   6  10   4        3.41       -1.19      2.88 o 
   7  10   4        8.11        6.46      4.05 o 
   8  10   4        0.53       -0.42      5.52 o 
   9  10   4       20.07       14.80      7.73 o 
  -9  11   4        0.02        1.45      3.31 o 
  -8  11   4       36.75       42.40      5.29 o 
  -7  11   4       10.08       10.39      3.84 o 
  -6  11   4      205.29      205.14      8.54 o 
  -5  11   4      376.49      363.45     13.25 o 
  -4  11   4      371.59      373.83     11.74 o 
  -3  11   4      115.77      120.74      3.25 o 
  -2  11   4      141.72      146.05      4.04 o 
  -1  11   4     1122.71     1127.27     16.95 o 
   0  11   4       15.74       15.23      1.86 o 
   1  11   4      246.84      211.35      3.80 o 
   2  11   4      281.61      289.88      4.96 o 
   3  11   4        0.93       -0.09      0.95 o 
   4  11   4       47.21       40.00      1.95 o 
   5  11   4      252.53      256.90      6.05 o 
   6  11   4        9.89        9.32      3.66 o 
   7  11   4       40.99       46.07      8.13 o 
   8  11   4       24.77       42.55      8.87 o 
   9  11   4        0.41       -5.40      5.75 o 
  -9  12   4       22.78       24.70      5.29 o 
  -8  12   4        1.38        4.00      3.65 o 
  -7  12   4        2.05       -0.72      3.27 o 
  -6  12   4       33.49       35.01      5.48 o 
  -5  12   4      415.32      398.19      9.90 o 
  -4  12   4       33.46       38.71      4.60 o 
  -3  12   4       35.84       34.60      2.07 o 
  -2  12   4       68.98       82.35      2.81 o 
  -1  12   4        3.91        3.33      1.94 o 
   0  12   4       20.02       18.19      2.03 o 
   1  12   4     1500.95     1436.54     16.58 o 
   2  12   4      146.45      144.68      3.06 o 
   3  12   4        7.37       13.10      1.39 o 
   4  12   4      426.94      391.36      6.69 o 
   5  12   4      138.09      135.75      5.94 o 
   6  12   4        1.92       -1.53      5.29 o 
   7  12   4        0.98        0.61      5.56 o 
   8  12   4      127.12      158.36     13.43 o 
  -9  13   4        1.49        0.53      4.61 o 
  -8  13   4        0.97       -1.98      3.73 o 
  -7  13   4        0.55        2.32      3.65 o 
  -6  13   4       52.04       52.44      6.13 o 
  -5  13   4      289.32      290.04     24.20 o 
  -4  13   4        0.10       -1.15      1.29 o 
  -3  13   4       48.29       51.75      2.44 o 
  -2  13   4      109.54       98.25      3.22 o 
  -1  13   4       19.48       20.57      3.65 o 
   0  13   4       37.73       40.02      5.99 o 
   1  13   4      136.30      143.15      4.02 o 
   2  13   4      448.56      462.06      7.24 o 
   3  13   4      281.63      265.00      5.32 o 
   4  13   4      121.94      145.60      4.00 o 
   5  13   4       59.91       59.37      4.29 o 
   6  13   4       23.92       19.78      4.44 o 
   7  13   4       80.31       69.72      9.29 o 
   8  13   4       69.95       90.73     11.23 o 
  -8  14   4        6.41        6.62      4.57 o 
  -7  14   4        5.63       12.29      4.68 o 
  -6  14   4       51.25       40.42      5.98 o 
  -5  14   4        3.99        4.21      2.47 o 
  -4  14   4       94.52       93.78      4.11 o 
  -3  14   4       36.69       32.78      2.20 o 
  -2  14   4      120.63      136.62      3.56 o 
  -1  14   4      137.79      138.35      4.07 o 
   0  14   4       24.52       13.80      3.07 o 
   1  14   4      313.54      303.19      6.01 o 
   2  14   4       85.12       82.10      2.93 o 
   3  14   4      244.01      225.47      5.01 o 
   4  14   4      133.60      119.36      3.75 o 
   5  14   4        0.04        1.99      2.47 o 
   6  14   4      153.57      146.39      8.50 o 
   7  14   4        5.71        4.87      5.63 o 
   8  14   4        6.20        4.72      6.93 o 
  -8  15   4        2.32       10.31      5.40 o 
  -7  15   4       13.41       15.76      5.25 o 
  -6  15   4       12.48       10.73      4.72 o 
  -5  15   4       29.88       34.62      3.78 o 
  -4  15   4       71.46       71.69      5.17 o 
  -3  15   4        6.33        2.25      1.55 o 
  -2  15   4       71.69       58.77      2.81 o 
  -1  15   4      210.13      189.20      6.26 o 
   0  15   4       64.93       59.45      4.96 o 
   1  15   4        5.64        7.81      2.36 o 
   2  15   4      533.55      492.80      8.61 o 
   3  15   4        1.61        0.83      1.65 o 
   4  15   4       37.33       24.77      2.86 o 
   5  15   4       21.52       20.41      3.38 o 
   6  15   4        1.15        3.83      3.26 o 
   7  15   4        1.44       -5.63      5.63 o 
   8  15   4       10.89        2.32      6.96 o 
  -8  16   4        0.19       -3.92      4.95 o 
  -7  16   4       87.39       79.50      8.37 o 
  -6  16   4       16.50       16.40      5.40 o 
  -5  16   4       40.90       38.55      3.80 o 
  -4  16   4       68.30       63.70      5.58 o 
  -3  16   4        7.05        7.93      2.14 o 
  -2  16   4      155.52      146.87      8.53 o 
  -1  16   4       39.77       41.03      3.86 o 
   0  16   4      425.74      374.24     12.92 o 
   1  16   4       19.61       17.27      2.23 o 
   2  16   4      550.14      549.21      9.37 o 
   3  16   4       68.42       66.44      3.25 o 
   4  16   4        0.79        1.97      2.40 o 
   5  16   4        4.77        1.95      2.69 o 
   6  16   4        0.96        1.02      3.16 o 
   7  16   4        0.17        6.58      6.28 o 
  -7  17   4        8.91        9.63      5.48 o 
  -6  17   4        4.26        3.43      4.76 o 
  -5  17   4       37.56       55.18      6.26 o 
  -4  17   4       62.34       54.90      4.07 o 
  -3  17   4        3.99        5.06      2.23 o 
  -2  17   4        2.73        3.20      1.75 o 
  -1  17   4       67.90       70.81      8.62 o 
   0  17   4      581.69      563.61     31.04 o 
   1  17   4      585.41      567.30     10.57 o 
   2  17   4       85.67       86.29      3.54 o 
   3  17   4       79.28       70.01      3.83 o 
   4  17   4       10.74        7.67      2.92 o 
   5  17   4        0.04        3.59      2.62 o 
   6  17   4        5.48        3.32      3.35 o 
   7  17   4        0.33        4.99      6.47 o 
  -7  18   4       41.66       48.37      7.84 o 
  -6  18   4       21.85       24.93      6.13 o 
  -5  18   4       21.45       10.11      5.27 o 
  -4  18   4       89.35       71.95      6.16 o 
  -3  18   4      422.39      370.66     12.91 o 
  -2  18   4      106.78       89.33      5.16 o 
  -1  18   4       20.29       21.99      4.10 o 
   0  18   4        0.00       -1.94      1.94 o 
   1  18   4        8.18        5.46      1.92 o 
   2  18   4       43.45       44.46      3.46 o 
   3  18   4        6.77        7.76      2.38 o 
   4  18   4        0.00       -3.48      3.71 o 
   5  18   4        1.81        7.31      3.19 o 
   6  18   4        0.44       -3.00      4.32 o 
   7  18   4       12.11       14.58      7.69 o 
  -6  19   4       36.08       51.42      7.69 o 
  -5  19   4       17.33       14.70      4.13 o 
  -4  19   4        9.49        9.27      3.60 o 
  -3  19   4       19.81       21.54      4.16 o 
  -2  19   4        0.34        1.17      2.55 o 
  -1  19   4       36.08       38.72      5.01 o 
   0  19   4       11.97       13.36      2.30 o 
   1  19   4      460.97      454.77     10.37 o 
   2  19   4        5.79        9.48      2.17 o 
   3  19   4        1.73        0.58      2.34 o 
   4  19   4        0.43       -2.42      2.42 o 
   5  19   4       88.76       82.64      9.34 o 
   6  19   4       42.51       46.61      6.26 o 
  -6  20   4        3.67        3.01      5.59 o 
  -5  20   4        8.65       11.55      3.99 o 
  -4  20   4       19.98       15.42      4.47 o 
  -3  20   4       29.35       27.88      4.82 o 
  -2  20   4       12.11       12.40      3.45 o 
  -1  20   4        7.57        3.80      3.09 o 
   0  20   4        5.08        4.59      2.00 o 
   1  20   4        5.16        7.13      2.12 o 
   2  20   4       42.23       40.34      4.46 o 
   3  20   4       28.51       31.56      3.31 o 
   4  20   4        0.64       -0.44      3.52 o 
   5  20   4       58.66       62.16      7.68 o 
   6  20   4       31.77       19.68      7.95 o 
  -5  21   4        5.03        7.28      4.35 o 
  -4  21   4       12.53        8.17      3.82 o 
  -3  21   4        7.95        4.02      3.53 o 
  -2  21   4        0.18        0.15      2.78 o 
  -1  21   4        0.16       -1.60      3.62 o 
   0  21   4      228.52      237.62      6.54 o 
   1  21   4        0.02        1.19      1.82 o 
   2  21   4       12.41       15.78      2.46 o 
   3  21   4        3.93       11.25      2.77 o 
   4  21   4       22.70       32.20      4.92 o 
   5  21   4        2.81        2.65      3.74 o 
   6  21   4        0.01        1.33      6.70 o 
  -5  22   4        0.03       -2.93      3.96 o 
  -4  22   4       19.79       14.04      4.46 o 
  -3  22   4        0.69        2.80      3.48 o 
  -2  22   4        0.70        3.24      4.72 o 
  -1  22   4        3.61       10.23      3.53 o 
   0  22   4       13.36       18.93      3.55 o 
   1  22   4        3.69        6.24      3.62 o 
   2  22   4        7.46        7.44      3.31 o 
   3  22   4       19.02       24.05      6.58 o 
   4  22   4       20.34       33.91      8.11 o 
  -5  23   4       45.30       83.84     11.34 o 
  -4  23   4        9.57       14.31      4.63 o 
  -3  23   4       34.59       36.04      5.65 o 
  -2  23   4       30.62       28.36      8.49 o 
  -1  23   4       83.28       81.75      5.98 o 
   0  23   4      145.28      141.80      6.99 o 
   1  23   4       49.57       45.11      8.04 o 
   2  23   4       27.12       36.17      4.78 o 
   3  23   4       47.36       56.93      5.76 o 
   4  23   4        0.01        5.02      7.95 o 
  -4  24   4        3.87       11.46      4.87 o 
  -3  24   4       20.32       12.09      4.65 o 
  -2  24   4       25.40       42.00      6.12 o 
  -1  24   4       40.75       43.40      6.40 o 
   0  24   4        9.83        7.87      3.45 o 
   1  24   4        7.44        2.29      2.90 o 
   2  24   4       17.37       23.40      4.51 o 
   3  24   4        2.25       -6.70      6.70 o 
  -3  25   4        5.87        7.50      7.21 o 
  -2  25   4       72.70       83.87      8.02 o 
  -1  25   4       14.01       15.09      5.23 o 
   0  25   4       12.26        7.70      3.72 o 
   1  25   4        2.22       -5.56      5.56 o 
   2  25   4       15.48       12.56      7.88 o 
   3  25   4        2.51        0.11      8.41 o 
  -2  26   4       45.07       63.98      7.75 o 
  -1  26   4       77.50       93.28      8.80 o 
   0  26   4        8.16        7.42      6.26 o 
   1  26   4       15.63       10.43      7.35 o 
   2  26   4        3.62       -7.31      8.56 o 
  -9   0   5        6.89        5.71      2.66 o 
  -7   0   5      469.29      410.00     14.27 o 
  -5   0   5        0.59       -1.10      2.09 o 
  -3   0   5     3704.99     4145.25     73.82 o 
  -1   0   5     4329.97     4574.60     51.47 o 
   1   0   5     1786.48     1958.94     30.26 o 
   3   0   5       87.40       97.55      3.99 o 
   5   0   5        0.41       -0.17      1.54 o 
   7   0   5      300.24      299.65     11.81 o 
   9   0   5        2.78       -4.91      4.91 o 
 -10   1   5       38.26       38.46      2.87 o 
  -9   1   5       11.85       14.45      2.24 o 
  -8   1   5       67.07       55.76      3.42 o 
  -7   1   5       94.84       96.01      7.21 o 
  -6   1   5      259.07      252.52      7.20 o 
  -5   1   5        0.04       -0.61      1.45 o 
  -4   1   5      814.90      922.50     18.96 o 
  -3   1   5      421.08      479.68      8.76 o 
  -2   1   5      753.77      772.79      8.38 o 
  -1   1   5      327.28      313.77      4.12 o 
   0   1   5      381.32      397.83      4.95 o 
   1   1   5     4003.01     4175.18     50.65 o 
   2   1   5      580.69      642.51      9.12 o 
   3   1   5      152.90      172.61      4.00 o 
   4   1   5       89.33       92.25      2.50 o 
   5   1   5       13.02       13.61      1.26 o 
   6   1   5       13.68       13.71      2.09 o 
   7   1   5        9.09       12.53      3.40 o 
   8   1   5       31.07       35.30      5.72 o 
   9   1   5        0.22        3.79      6.89 o 
 -10   2   5        0.00       -0.38      1.91 o 
  -9   2   5       10.36        5.71      4.68 o 
  -8   2   5      217.71      200.82     10.16 o 
  -7   2   5       20.67        8.87      2.82 o 
  -6   2   5       38.60       31.66      3.62 o 
  -5   2   5       84.94       71.51      5.06 o 
  -4   2   5       30.41       34.56      3.65 o 
  -3   2   5       11.20        8.34      1.64 o 
  -2   2   5     1704.17     1822.27     18.29 o 
  -1   2   5     3157.43     3270.90     29.48 o 
   0   2   5       20.03       16.33      0.88 o 
   1   2   5      170.14      139.59      4.03 o 
   2   2   5       55.34       52.58      2.14 o 
   3   2   5      411.64      407.76      6.17 o 
   4   2   5       98.28      103.54      2.65 o 
   5   2   5       14.79       11.65      1.21 o 
   6   2   5      182.92      190.08      5.12 o 
   7   2   5        2.15        5.28      2.93 o 
   8   2   5        4.05        2.18      3.95 o 
   9   2   5        8.10        2.23      4.39 o 
 -10   3   5        0.57       -3.69      4.78 o 
  -9   3   5       23.84       22.68      3.58 o 
  -8   3   5       27.59       24.24      3.43 o 
  -7   3   5       22.34       14.99      3.08 o 
  -6   3   5       12.00       13.82      3.04 o 
  -5   3   5      164.36      160.34      7.57 o 
  -4   3   5       58.48       60.35      2.38 o 
  -3   3   5      773.99      789.08     27.15 o 
  -2   3   5      506.29      576.88      7.31 o 
  -1   3   5      549.34      531.60      5.75 o 
   0   3   5       47.41       46.65      1.89 o 
   1   3   5      201.42      232.68      5.53 o 
   2   3   5      230.64      249.45      4.76 o 
   3   3   5       13.14       17.26      1.50 o 
   4   3   5       80.42       91.05      3.16 o 
   5   3   5       24.76       24.57      1.51 o 
   6   3   5       68.57       63.27      3.14 o 
   7   3   5       61.40       69.56      6.50 o 
   8   3   5       24.25       14.02      5.29 o 
   9   3   5        2.54        1.10      6.32 o 
 -10   4   5        0.62       -1.39      2.07 o 
  -9   4   5       20.96       11.99      3.35 o 
  -8   4   5      120.99      110.90      6.51 o 
  -7   4   5       27.44       21.82      2.09 o 
  -6   4   5       11.06        3.84      2.59 o 
  -5   4   5      121.59      121.37      4.04 o 
  -4   4   5       81.61      103.82      6.09 o 
  -3   4   5      133.69      141.84      5.93 o 
  -2   4   5        6.90        5.97      1.24 o 
  -1   4   5       12.54       12.69      0.81 o 
   0   4   5      207.89      193.89      5.18 o 
   1   4   5     6298.05     6381.63     80.50 o 
   2   4   5      129.30      156.57      3.32 o 
   3   4   5     1031.70     1078.98     13.08 o 
   4   4   5      280.34      292.48      4.98 o 
   5   4   5      556.40      541.22      7.14 o 
   6   4   5       58.42       52.23      3.37 o 
   7   4   5        1.20        2.29      2.80 o 
   8   4   5        1.17        1.14      5.33 o 
   9   4   5        0.35       -2.28      6.32 o 
 -10   5   5        0.07       -2.63      2.63 o 
  -9   5   5        0.14       -2.09      2.74 o 
  -8   5   5        7.55       10.62      3.16 o 
  -7   5   5        0.01        1.04      1.84 o 
  -6   5   5        7.10        2.24      1.53 o 
  -5   5   5        3.28       -0.04      2.51 o 
  -4   5   5        1.09        1.29      2.44 o 
  -3   5   5     1223.42     1268.46     22.48 o 
  -2   5   5       65.76       85.21      3.67 o 
  -1   5   5      149.52      150.92      3.13 o 
   0   5   5      230.47      217.01      4.87 o 
   1   5   5     3465.70     3516.14     45.65 o 
   2   5   5      484.32      465.61      6.97 o 
   3   5   5       12.60       15.93      1.50 o 
   4   5   5       70.09       64.92      2.81 o 
   5   5   5      790.72      815.63     12.47 o 
   6   5   5       88.69       79.43      4.90 o 
   7   5   5      104.01      107.29      5.98 o 
   8   5   5       19.78       22.23      7.31 o 
   9   5   5        2.97        1.64      6.43 o 
 -10   6   5       19.84       30.79      3.96 o 
  -9   6   5        8.58        2.55      3.04 o 
  -8   6   5        2.92        1.90      2.74 o 
  -7   6   5      165.74      164.87      8.41 o 
  -6   6   5      106.46       97.93      3.56 o 
  -5   6   5        5.53       -0.67      2.61 o 
  -4   6   5       21.06       21.17      2.61 o 
  -3   6   5     1080.55     1043.39     17.57 o 
  -2   6   5      249.20      265.02      6.31 o 
  -1   6   5       45.75       51.32      2.12 o 
   0   6   5     1095.68     1127.81     14.62 o 
   1   6   5        1.60        4.17      1.24 o 
   2   6   5      142.01      164.31      3.30 o 
   3   6   5      972.31     1077.11     14.19 o 
   4   6   5      375.69      375.89      6.09 o 
   5   6   5        4.04        4.18      1.34 o 
   6   6   5      304.51      292.34      9.94 o 
   7   6   5        6.25        8.25      3.05 o 
   8   6   5        0.96       -4.22      5.40 o 
   9   6   5       30.31       31.36      9.17 o 
 -10   7   5        0.15       -2.25      2.85 o 
  -9   7   5        6.13       -1.29      3.12 o 
  -8   7   5        3.35        4.57      3.08 o 
  -7   7   5       33.14       37.18      4.61 o 
  -6   7   5      139.64      133.06      5.91 o 
  -5   7   5     1361.87     1338.44     27.29 o 
  -4   7   5      426.38      415.71     10.86 o 
  -3   7   5      151.22      135.05      4.56 o 
  -2   7   5      470.50      485.81      7.81 o 
  -1   7   5      629.50      703.86     11.19 o 
   0   7   5       53.67       52.21      3.25 o 
   1   7   5      142.09      150.37      5.93 o 
   2   7   5        5.46       11.53      1.60 o 
   3   7   5      920.02      931.38     11.65 o 
   4   7   5       36.92       31.30      1.87 o 
   5   7   5       56.81       54.21      2.34 o 
   6   7   5       64.62       59.62      6.26 o 
   7   7   5        6.39        5.81      3.14 o 
   8   7   5       18.32       14.01      6.39 o 
   9   7   5       28.44       41.52      9.44 o 
  -9   8   5       57.73       74.33      6.09 o 
  -8   8   5        5.68        4.83      3.43 o 
  -7   8   5       50.18       42.02      4.95 o 
  -6   8   5      918.70      915.41     20.32 o 
  -5   8   5      142.95      131.35     16.19 o 
  -4   8   5      338.15      322.48      8.96 o 
  -3   8   5       70.34      103.28      5.25 o 
  -2   8   5       43.26       38.02      2.26 o 
  -1   8   5     2167.86     2283.99     35.62 o 
   0   8   5       33.41       37.95      1.59 o 
   1   8   5       25.58       26.12      1.84 o 
   2   8   5      157.22      150.83      4.08 o 
   3   8   5       15.93       20.59      1.61 o 
   4   8   5      218.67      213.30      4.86 o 
   5   8   5        1.35        0.81      1.26 o 
   6   8   5       72.27       62.70      4.48 o 
   7   8   5       84.44       78.99      6.84 o 
   8   8   5        2.82       -2.82      5.52 o 
   9   8   5        5.11        7.23      7.31 o 
  -9   9   5       14.57       13.93      4.11 o 
  -8   9   5       19.08       22.23      4.61 o 
  -7   9   5        5.04        4.87      3.50 o 
  -6   9   5     1000.78      961.42     29.80 o 
  -5   9   5     3373.34     3397.15     52.00 o 
  -4   9   5     2271.51     2229.49     37.07 o 
  -3   9   5       55.74       43.85      3.37 o 
  -2   9   5       35.49       38.15      2.03 o 
  -1   9   5      362.67      361.11      8.27 o 
   0   9   5       63.65       88.09      2.62 o 
   1   9   5        2.48        3.66      1.83 o 
   2   9   5       11.50       13.83      2.48 o 
   3   9   5      158.33      163.73      4.23 o 
   4   9   5       86.78      101.11      4.47 o 
   5   9   5       14.55       11.48      1.83 o 
   6   9   5        1.02        1.50      2.42 o 
   7   9   5       25.79       23.71      7.12 o 
   8   9   5        0.04       -0.19      5.94 o 
   9   9   5       49.48       50.27     10.16 o 
  -9  10   5       85.08       96.44      7.57 o 
  -8  10   5       14.16       16.63      4.53 o 
  -7  10   5        0.70        1.33      3.65 o 
  -6  10   5      197.46      206.31     11.27 o 
  -5  10   5       74.12       76.57      5.86 o 
  -4  10   5      117.79      123.47      7.63 o 
  -3  10   5       88.89       87.56      2.73 o 
  -2  10   5      360.53      366.65      7.73 o 
  -1  10   5     1171.61     1229.12     25.97 o 
   0  10   5       58.43       62.23      2.34 o 
   1  10   5       98.61       80.97      6.48 o 
   2  10   5       58.30       60.30      2.50 o 
   3  10   5        9.14        7.30      1.38 o 
   4  10   5      153.30      151.36      3.83 o 
   5  10   5       74.94       64.35      3.34 o 
   6  10   5        0.32        2.79      3.32 o 
   7  10   5        8.37       15.91      6.36 o 
   8  10   5       19.91       22.30      7.73 o 
  -9  11   5        9.59        9.21      4.41 o 
  -8  11   5        0.58        1.79      3.65 o 
  -7  11   5       14.45       11.87      4.34 o 
  -6  11   5       92.91       80.72      7.35 o 
  -5  11   5      171.43      160.13      7.24 o 
  -4  11   5       16.27       14.05      3.73 o 
  -3  11   5       57.36       59.83      2.54 o 
  -2  11   5       17.31       22.06      2.20 o 
  -1  11   5       35.69       46.83      3.87 o 
   0  11   5       15.55       19.93      1.68 o 
   1  11   5      191.86      199.34      4.86 o 
   2  11   5       52.82       48.39      2.16 o 
   3  11   5        3.44        2.03      1.27 o 
   4  11   5       52.89       46.84      2.35 o 
   5  11   5       62.35       68.70      4.33 o 
   6  11   5       19.86       16.19      4.33 o 
   7  11   5        3.12        1.86      5.67 o 
   8  11   5        0.10        2.51      6.01 o 
  -9  12   5        6.25       11.46      5.14 o 
  -8  12   5       10.75        7.54      4.61 o 
  -7  12   5       45.99       40.95      5.86 o 
  -6  12   5       76.51       68.09      6.85 o 
  -5  12   5        3.01        4.44      3.19 o 
  -4  12   5       14.19       14.94      2.36 o 
  -3  12   5      113.46      116.99      3.71 o 
  -2  12   5      464.20      486.27     10.29 o 
  -1  12   5      447.81      472.19     21.75 o 
   0  12   5      156.60      159.91      9.74 o 
   1  12   5      136.26      129.49      4.04 o 
   2  12   5       22.24       17.89      1.57 o 
   3  12   5      266.69      265.05      5.12 o 
   4  12   5       35.72       30.60      2.10 o 
   5  12   5       90.31       68.87      6.24 o 
   6  12   5        0.00       -1.75      3.60 o 
   7  12   5       53.20       61.31      9.93 o 
   8  12   5        1.24       -1.45      6.58 o 
  -8  13   5        0.16        0.38      4.03 o 
  -7  13   5       11.14       13.24      4.83 o 
  -6  13   5        7.24        7.65      4.30 o 
  -5  13   5       17.11       17.24      3.56 o 
  -4  13   5        8.74        9.99      2.14 o 
  -3  13   5       71.11       62.71      3.40 o 
  -2  13   5       23.34       29.12      2.33 o 
  -1  13   5       64.20       53.01      4.47 o 
   0  13   5      180.27      183.12     10.37 o 
   1  13   5      648.99      613.92      9.92 o 
   2  13   5      122.94      128.95      3.35 o 
   3  13   5        0.40        0.51      1.31 o 
   4  13   5       13.02        8.13      1.97 o 
   5  13   5       23.59       21.05      4.21 o 
   6  13   5        3.78        7.33      4.32 o 
   7  13   5      109.11      102.26     11.15 o 
   8  13   5      130.39      146.64     14.08 o 
  -8  14   5        3.37        1.07      4.45 o 
  -7  14   5       19.19       20.93      5.52 o 
  -6  14   5        2.17       -0.04      3.92 o 
  -5  14   5       38.90       41.81      3.85 o 
  -4  14   5        1.56        3.22      1.99 o 
  -3  14   5      154.73      120.00      3.66 o 
  -2  14   5       55.62       61.04      2.92 o 
  -1  14   5      125.19      121.98      9.44 o 
   0  14   5      644.49      615.31     14.76 o 
   1  14   5        5.30        6.05      1.20 o 
   2  14   5       82.07       88.16      2.79 o 
   3  14   5       55.43       45.68      2.59 o 
   4  14   5        1.53        4.09      2.52 o 
   5  14   5       12.51       13.72      3.90 o 
   6  14   5       46.74       43.10      5.81 o 
   7  14   5       48.45       43.69      9.17 o 
   8  14   5       33.13       43.88      9.36 o 
  -8  15   5        3.72       -1.64      5.02 o 
  -7  15   5       73.73       87.88      8.60 o 
  -6  15   5        4.90       10.88      4.91 o 
  -5  15   5       79.73       91.39      5.22 o 
  -4  15   5       89.19       80.75      5.62 o 
  -3  15   5       78.26       67.67      5.36 o 
  -2  15   5        4.25        3.43      1.96 o 
  -1  15   5       82.59       85.38      4.57 o 
   0  15   5      208.43      191.05      6.26 o 
   1  15   5      881.18      834.12     14.09 o 
   2  15   5        9.65        9.60      2.34 o 
   3  15   5       94.08       89.96      3.77 o 
   4  15   5       15.19       20.29      4.11 o 
   5  15   5        2.81        2.22      3.67 o 
   6  15   5      111.95      102.99      7.89 o 
   7  15   5        0.01        2.02      6.01 o 
  -7  16   5       49.20       43.88      7.15 o 
  -6  16   5        1.51        2.55      4.38 o 
  -5  16   5        3.59        1.95      3.62 o 
  -4  16   5        0.31        1.57      2.31 o 
  -3  16   5      258.49      241.09      7.10 o 
  -2  16   5       42.39       37.07      3.09 o 
  -1  16   5       28.63       39.25      3.86 o 
   0  16   5        1.51       -1.20      2.21 o 
   1  16   5      372.62      343.51      7.61 o 
   2  16   5      120.27      125.48      4.16 o 
   3  16   5       64.97       59.94      3.72 o 
   4  16   5       32.44       24.99      3.46 o 
   5  16   5       15.18       11.36      4.26 o 
   6  16   5        1.91        3.08      6.13 o 
   7  16   5       39.21       47.99      9.21 o 
  -7  17   5        1.25       -3.58      4.91 o 
  -6  17   5       43.25       40.27      6.93 o 
  -5  17   5       12.48       19.63      4.10 o 
  -4  17   5       12.86        9.86      2.95 o 
  -3  17   5       54.70       43.78      3.67 o 
  -2  17   5       29.03       24.52      7.43 o 
  -1  17   5       77.78       83.32      7.78 o 
   0  17   5       44.29       42.51      3.56 o 
   1  17   5        1.15        0.69      1.74 o 
   2  17   5       36.55       44.28      2.79 o 
   3  17   5        4.18        5.52      2.28 o 
   4  17   5        3.56        2.35      2.59 o 
   5  17   5        0.18       -2.17      3.64 o 
   6  17   5       18.15       15.64      7.50 o 
   7  17   5       11.58       12.44      7.73 o 
  -7  18   5        0.28       -5.14      5.14 o 
  -6  18   5       63.64       91.30      9.51 o 
  -5  18   5        0.40        2.84      3.24 o 
  -4  18   5      180.15      160.71      8.64 o 
  -3  18   5        2.39        5.16      3.27 o 
  -2  18   5        9.42        6.37      4.61 o 
  -1  18   5       12.54       13.89      3.99 o 
   0  18   5       13.28        5.55      2.61 o 
   1  18   5       25.66       31.43      2.75 o 
   2  18   5       70.99       73.89      4.92 o 
   3  18   5        0.93       -1.16      2.29 o 
   4  18   5       15.54       21.56      3.57 o 
   5  18   5        3.53        5.94      5.59 o 
   6  18   5        0.51       -3.84      6.66 o 
  -6  19   5       17.33       23.75      7.31 o 
  -5  19   5        0.35        1.85      3.36 o 
  -4  19   5       26.21       27.68      8.37 o 
  -3  19   5        5.07        4.80      3.42 o 
  -2  19   5        2.12        0.62      3.18 o 
  -1  19   5       44.44       43.91      5.70 o 
   0  19   5      116.93      105.55      5.28 o 
   1  19   5       53.38       59.60      3.41 o 
   2  19   5       79.44       92.87      4.22 o 
   3  19   5        0.26       -1.75      2.40 o 
   4  19   5        1.67        7.32      3.08 o 
   5  19   5       12.20       18.64      5.09 o 
   6  19   5       24.93       47.88      9.93 o 
  -6  20   5        6.43       10.35      6.39 o 
  -5  20   5       13.55       17.33      4.73 o 
  -4  20   5        0.09        0.37      3.22 o 
  -3  20   5       14.29        8.67      3.73 o 
  -2  20   5        0.19        1.58      3.42 o 
  -1  20   5        0.89       -0.49      2.84 o 
   0  20   5      191.18      175.34      6.11 o 
   1  20   5       35.25       28.70      2.82 o 
   2  20   5       16.51       16.13      2.97 o 
   3  20   5       39.64       46.25      5.42 o 
   4  20   5        3.57        2.79      2.97 o 
   5  20   5       80.55       85.36      7.67 o 
   6  20   5       14.27       19.56      8.53 o 
  -5  21   5        3.27        4.50      4.27 o 
  -4  21   5       11.20        3.89      3.44 o 
  -3  21   5       85.80       80.22      8.09 o 
  -2  21   5        0.44       -0.35      3.51 o 
  -1  21   5       18.48       16.76      3.91 o 
   0  21   5      263.69      268.96     10.22 o 
   1  21   5        1.95        2.13      2.03 o 
   2  21   5       27.51       33.72      3.38 o 
   3  21   5        0.89        5.93      3.61 o 
   4  21   5        8.46       11.79      3.73 o 
   5  21   5       22.62       20.48      8.14 o 
  -5  22   5        5.51        5.37      4.33 o 
  -4  22   5        0.37        0.62      3.57 o 
  -3  22   5        6.19        9.08      5.69 o 
  -2  22   5        1.50        2.70      3.81 o 
  -1  22   5        5.75       18.00      3.97 o 
   0  22   5      122.67      122.12      6.22 o 
   1  22   5      170.84      164.82      8.34 o 
   2  22   5       17.89       31.59      7.69 o 
   3  22   5        8.34       -0.57      5.67 o 
   4  22   5        1.45        1.60      7.76 o 
   5  22   5       23.27       31.74      9.06 o 
  -5  23   5       23.84       12.29      6.62 o 
  -4  23   5        8.64       20.62      5.72 o 
  -3  23   5        6.57        4.09      5.31 o 
  -2  23   5        4.96        9.66      4.66 o 
  -1  23   5       37.27       33.30      4.71 o 
   0  23   5        4.67       -3.71      3.92 o 
   1  23   5       30.56       25.30      5.52 o 
   2  23   5       53.38       39.85      8.83 o 
   3  23   5       13.76        3.12      6.89 o 
   4  23   5       13.93        4.57      8.72 o 
  -4  24   5       10.58       15.84      5.55 o 
  -3  24   5        0.25       -0.83      4.45 o 
  -2  24   5       35.13       47.66      6.61 o 
  -1  24   5        4.09        6.99      4.74 o 
   0  24   5        2.74        3.98      4.69 o 
   1  24   5       56.72       55.83      9.97 o 
   2  24   5        9.33        7.38      6.93 o 
   3  24   5       35.63       29.69     10.05 o 
  -3  25   5       14.28       21.70      5.97 o 
  -2  25   5        0.07       -2.98      4.44 o 
  -1  25   5        2.20       -1.92      4.45 o 
   0  25   5        0.38        2.12      4.77 o 
   1  25   5        0.09        4.26      6.96 o 
   2  25   5       12.00       10.88      8.75 o 
  -1  26   5       41.66       54.69      7.56 o 
   0  26   5        0.75       -6.81      6.81 o 
   1  26   5       25.20       33.22      9.86 o 
 -10   0   6        8.54        2.06      3.16 o 
  -8   0   6      140.92      137.16      7.99 o 
  -6   0   6       81.78       56.44      5.10 o 
  -4   0   6     1256.07     1354.29     26.17 o 
  -2   0   6     1294.81     1504.26     23.43 o 
   0   0   6       19.50       19.86      1.92 o 
   2   0   6      305.00      314.59      7.47 o 
   4   0   6       29.30       31.30      2.40 o 
   6   0   6      281.78      290.70     11.24 o 
   8   0   6       27.95       23.22      7.46 o 
 -10   1   6       30.04       38.79      3.98 o 
  -9   1   6       18.08       23.80      3.65 o 
  -8   1   6        3.95       -1.94      1.94 o 
  -7   1   6      852.25      791.63     27.99 o 
  -6   1   6        1.77        2.72      1.95 o 
  -5   1   6      105.32      118.44      6.19 o 
  -4   1   6        0.00        0.49      1.06 o 
  -3   1   6      281.43      323.02      5.68 o 
  -2   1   6      469.89      500.79      5.59 o 
  -1   1   6       15.16       21.96      1.20 o 
   0   1   6       13.73        9.09      0.91 o 
   1   1   6      996.33     1021.74     12.34 o 
   2   1   6       10.78       19.93      1.63 o 
   3   1   6       48.73       54.02      2.05 o 
   4   1   6       31.99       33.58      1.73 o 
   5   1   6        9.58        8.11      1.30 o 
   6   1   6       39.16       39.28      3.46 o 
   7   1   6       80.68       79.56      4.85 o 
   8   1   6        0.22        8.68      4.93 o 
   9   1   6        1.63        1.40      4.61 o 
 -10   2   6       22.99       27.83      3.17 o 
  -9   2   6        0.95        3.81      3.10 o 
  -8   2   6        1.86        1.33      2.06 o 
  -7   2   6        2.30       -0.36      4.41 o 
  -6   2   6       32.23       31.33      5.21 o 
  -5   2   6       73.24       75.86      3.02 o 
  -4   2   6      123.34      127.00      3.11 o 
  -3   2   6     1598.55     1732.45     37.54 o 
  -2   2   6      192.72      224.25      3.59 o 
  -1   2   6       31.66       32.06      1.36 o 
   0   2   6      472.84      470.15      5.51 o 
   1   2   6       10.80       20.35      1.57 o 
   2   2   6     1860.15     1820.30     22.53 o 
   3   2   6      643.38      618.68      7.96 o 
   4   2   6       15.46       15.49      1.55 o 
   5   2   6       10.35        6.41      1.33 o 
   6   2   6      165.33      161.29      6.78 o 
   7   2   6       19.44       29.97      3.61 o 
   8   2   6       50.97       49.27      7.15 o 
   9   2   6        2.71        1.17      4.62 o 
 -10   3   6        2.74        0.35      2.37 o 
  -9   3   6        2.22        0.98      2.17 o 
  -8   3   6        4.00        8.01      2.38 o 
  -7   3   6       35.44       38.11      4.62 o 
  -6   3   6        4.93        4.07      2.89 o 
  -5   3   6        2.98        3.14      1.20 o 
  -4   3   6      226.64      210.08      5.54 o 
  -3   3   6      178.53      195.84      7.34 o 
  -2   3   6       74.48       93.21      2.22 o 
  -1   3   6      886.44      969.84     12.95 o 
   0   3   6       46.47       49.36      2.11 o 
   1   3   6     2475.92     2544.75     30.40 o 
   2   3   6       34.08       31.51      3.35 o 
   3   3   6        0.00        1.43      1.10 o 
   4   3   6      207.67      235.32      5.45 o 
   5   3   6        0.21       -1.15      1.15 o 
   6   3   6       47.81       52.77      5.93 o 
   7   3   6      268.81      276.23      9.57 o 
   8   3   6       19.04       22.76      7.99 o 
   9   3   6        1.72        4.99      4.87 o 
 -10   4   6       11.67        5.90      2.74 o 
  -9   4   6        2.81        0.54      2.30 o 
  -8   4   6        2.98        3.16      3.08 o 
  -7   4   6       22.36       21.58      3.96 o 
  -6   4   6       22.06       20.93      2.84 o 
  -5   4   6      177.90      154.10      8.49 o 
  -4   4   6        0.56        0.69      2.47 o 
  -3   4   6       97.02       78.68      3.04 o 
  -2   4   6       44.77       57.19      1.58 o 
  -1   4   6      125.72      119.19      2.56 o 
   0   4   6     1070.29     1074.91     14.01 o 
   1   4   6     4496.00     4395.60     56.66 o 
   2   4   6      655.98      723.76     11.80 o 
   3   4   6      320.00      314.59      7.25 o 
   4   4   6      156.34      142.67      3.37 o 
   5   4   6       11.62       13.33      1.52 o 
   6   4   6       17.58       12.80      3.04 o 
   7   4   6       21.95       26.37      6.58 o 
   8   4   6        1.40        2.78      6.47 o 
   9   4   6       95.09       98.92      8.73 o 
  -9   5   6        5.27       -2.82      2.82 o 
  -8   5   6       19.77       27.74      4.34 o 
  -7   5   6        0.19       -1.48      2.82 o 
  -6   5   6       21.14       18.99      3.88 o 
  -5   5   6       43.15       41.52      5.06 o 
  -4   5   6      101.54      101.16      6.81 o 
  -3   5   6       12.49       11.95      2.35 o 
  -2   5   6      133.68      127.34      3.78 o 
  -1   5   6      229.95      215.61      3.29 o 
   0   5   6      332.57      331.03      6.67 o 
   1   5   6        3.74        3.14      1.70 o 
   2   5   6      115.73      115.22      3.07 o 
   3   5   6        0.48        1.17      1.12 o 
   4   5   6        6.63        7.11      1.34 o 
   5   5   6      395.28      406.52      6.74 o 
   6   5   6        6.87        4.74      2.65 o 
   7   5   6        2.23        0.38      2.81 o 
   8   5   6       52.35       71.55     10.50 o 
   9   5   6        1.08        3.58      7.46 o 
  -9   6   6        6.75        7.42      3.88 o 
  -8   6   6        0.01       -1.48      2.89 o 
  -7   6   6       14.79       12.48      3.92 o 
  -6   6   6       13.08       10.28      2.72 o 
  -5   6   6      762.09      708.60     16.51 o 
  -4   6   6       73.31       85.74      6.77 o 
  -3   6   6       41.83       45.96      3.67 o 
  -2   6   6      130.41      130.03      4.43 o 
  -1   6   6      116.62      136.33      2.83 o 
   0   6   6        1.49       -0.72      1.15 o 
   1   6   6       29.02       28.37      1.94 o 
   2   6   6       41.64       31.83      1.74 o 
   3   6   6      131.48      119.54      2.94 o 
   4   6   6        0.04        0.23      1.08 o 
   5   6   6        9.16       10.23      1.63 o 
   6   6   6       28.73       23.23      3.44 o 
   7   6   6        0.97        2.16      3.46 o 
   8   6   6       63.70       57.47      9.74 o 
   9   6   6        6.91        8.68      6.85 o 
  -9   7   6        4.83        4.41      3.92 o 
  -8   7   6        1.44        3.39      3.69 o 
  -7   7   6      207.71      216.63     10.73 o 
  -6   7   6       63.19       53.47      5.98 o 
  -5   7   6       55.75       40.90     12.22 o 
  -4   7   6      159.14      143.93      6.24 o 
  -3   7   6        1.66       -1.60      1.60 o 
  -2   7   6       23.18       27.46      2.47 o 
  -1   7   6      103.58      111.31      4.92 o 
   0   7   6       19.07       21.54      1.80 o 
   1   7   6        6.07        5.14      1.43 o 
   2   7   6       58.81       54.62      2.28 o 
   3   7   6       61.35       58.63      3.72 o 
   4   7   6       53.95       49.92      3.30 o 
   5   7   6      158.38      144.85      6.32 o 
   6   7   6        1.69        1.25      2.46 o 
   7   7   6        7.03        8.07      3.83 o 
   8   7   6       24.47       28.24      7.88 o 
  -9   8   6        1.40       -0.65      3.88 o 
  -8   8   6        0.23       -0.84      3.50 o 
  -7   8   6        4.78        0.57      3.27 o 
  -6   8   6        0.44       -3.43      3.43 o 
  -5   8   6     1060.28     1048.74     23.13 o 
  -4   8   6       87.98       81.58      4.93 o 
  -3   8   6      850.66      798.55     15.11 o 
  -2   8   6      159.50      159.16      5.36 o 
  -1   8   6      435.57      476.59      7.87 o 
   0   8   6       61.15       59.01      2.59 o 
   1   8   6      495.70      457.59     13.98 o 
   2   8   6       47.90       46.83      3.24 o 
   3   8   6        7.20        5.97      1.25 o 
   4   8   6       28.95       23.79      1.93 o 
   5   8   6        3.68       -0.42      2.58 o 
   6   8   6        2.91        2.78      2.63 o 
   7   8   6        0.01        4.52      3.82 o 
   8   8   6       10.83       23.44      7.65 o 
  -9   9   6        0.00        0.27      4.03 o 
  -8   9   6       24.59       17.66      4.72 o 
  -7   9   6       10.89        7.69      4.19 o 
  -6   9   6      324.15      337.84     14.77 o 
  -5   9   6     2069.87     2016.40     40.23 o 
  -4   9   6      180.75      183.43      7.56 o 
  -3   9   6       96.64      114.67      4.85 o 
  -2   9   6        0.23        1.99      1.71 o 
  -1   9   6       15.10       18.84      4.68 o 
   0   9   6      571.30      562.89      9.03 o 
   1   9   6       15.75       13.19      1.98 o 
   2   9   6       98.05       95.21      3.95 o 
   3   9   6       86.57       83.02      2.76 o 
   4   9   6      207.88      229.00      4.89 o 
   5   9   6       19.97       15.94      4.68 o 
   6   9   6        4.79        7.46      3.00 o 
   7   9   6       16.18       16.01      4.48 o 
   8   9   6       76.14       66.45     10.35 o 
  -9  10   6       20.59       26.64      5.78 o 
  -8  10   6        1.14       -0.15      4.00 o 
  -7  10   6        0.11        3.73      3.88 o 
  -6  10   6        9.16       19.94      5.02 o 
  -5  10   6      404.20      361.66     11.72 o 
  -4  10   6      612.43      585.71     12.62 o 
  -3  10   6      270.81      263.02      7.48 o 
  -2  10   6       31.53       36.22      2.17 o 
  -1  10   6        6.14       10.59      2.93 o 
   0  10   6      679.83      692.23     11.06 o 
   1  10   6       24.05       19.79      2.28 o 
   2  10   6       24.65       29.79      2.12 o 
   3  10   6      181.78      161.72      4.35 o 
   4  10   6        7.62        6.83      1.58 o 
   5  10   6        3.05        4.60      2.38 o 
   6  10   6        4.39        3.34      2.82 o 
   7  10   6        2.36        0.49      5.71 o 
   8  10   6       11.25       19.37      8.26 o 
  -9  11   6       15.57       23.86      5.86 o 
  -8  11   6        4.07        4.19      4.26 o 
  -7  11   6       28.68       31.89      5.94 o 
  -6  11   6        2.88        7.61      4.22 o 
  -5  11   6       68.14       72.31      7.19 o 
  -4  11   6      127.42      125.75      5.53 o 
  -3  11   6       22.21       22.53      3.54 o 
  -2  11   6       69.47       64.63      2.88 o 
  -1  11   6      113.62      114.80      7.65 o 
   0  11   6        5.66        8.28      1.52 o 
   1  11   6       26.61       21.03      2.38 o 
   2  11   6        0.23        0.84      1.42 o 
   3  11   6      114.81      117.75      3.81 o 
   4  11   6        0.37        2.08      1.52 o 
   5  11   6       85.46       71.41      5.85 o 
   6  11   6        0.00       -2.52      2.52 o 
   7  11   6       33.49       35.51      8.33 o 
   8  11   6        6.69        3.16      7.35 o 
  -8  12   6       12.24       21.66      5.33 o 
  -7  12   6        6.71        8.45      4.72 o 
  -6  12   6       63.82       65.95      7.27 o 
  -5  12   6       58.65       56.10      6.85 o 
  -4  12   6       76.61       70.81      4.88 o 
  -3  12   6       15.57       14.08      1.46 o 
  -2  12   6       58.24       57.14      2.92 o 
  -1  12   6      193.17      188.59      7.94 o 
   0  12   6        9.18        9.83      1.71 o 
   1  12   6       73.32       60.85      5.08 o 
   2  12   6      779.91      763.78     13.23 o 
   3  12   6       22.96       22.10      1.99 o 
   4  12   6      374.96      370.68      9.28 o 
   5  12   6        1.20       -0.19      2.10 o 
   6  12   6       60.00       50.09      6.24 o 
   7  12   6       38.84       36.84      8.79 o 
   8  12   6       17.30       17.16      8.56 o 
  -8  13   6        0.85        0.04      4.53 o 
  -7  13   6       65.03       80.00      8.26 o 
  -6  13   6       36.40       38.06      6.43 o 
  -5  13   6       27.93       32.24      5.63 o 
  -4  13   6       15.13       18.42      2.50 o 
  -3  13   6       82.69       77.92      3.53 o 
  -2  13   6        1.68        0.68      1.54 o 
  -1  13   6       13.94        1.22      3.73 o 
   0  13   6       66.95       68.63      3.43 o 
   1  13   6        3.05        2.06      3.35 o 
   2  13   6      183.16      178.08      4.82 o 
   3  13   6       73.25       69.11      2.88 o 
   4  13   6        2.18        0.27      2.06 o 
   5  13   6        0.10        0.57      2.39 o 
   6  13   6       72.57       80.84     10.09 o 
   7  13   6       24.32       30.83      8.45 o 
  -8  14   6        3.38        2.51      5.18 o 
  -7  14   6        4.85       10.69      4.99 o 
  -6  14   6       34.71       55.03      7.08 o 
  -5  14   6       75.12       72.64      8.85 o 
  -4  14   6        2.26        1.94      2.26 o 
  -3  14   6        3.23        3.69      2.75 o 
  -2  14   6       33.15       33.67      2.97 o 
  -1  14   6      248.75      220.77     12.75 o 
   0  14   6        5.70        6.66      3.12 o 
   1  14   6      628.71      620.75     10.28 o 
   2  14   6      529.85      517.26      8.72 o 
   3  14   6       76.95       74.29      3.44 o 
   4  14   6       11.22        7.02      2.44 o 
   5  14   6        2.51        3.17      3.75 o 
   6  14   6       86.18       71.66      9.97 o 
   7  14   6       21.38       37.75      9.29 o 
  -7  15   6       34.75       41.60      7.00 o 
  -6  15   6       16.72       17.24      5.75 o 
  -5  15   6        1.25        0.63      3.02 o 
  -4  15   6       42.40       47.18      5.17 o 
  -3  15   6       12.02        6.88      2.20 o 
  -2  15   6       84.74       78.05      5.92 o 
  -1  15   6       30.03       28.81      5.90 o 
   0  15   6       41.78       37.42      3.41 o 
   1  15   6       91.17       93.86      3.17 o 
   2  15   6      240.79      251.10      5.49 o 
   3  15   6       10.13       16.59      3.00 o 
   4  15   6       77.81       63.23      8.33 o 
   5  15   6       63.64       74.14      6.98 o 
   6  15   6       44.96       42.05      8.98 o 
   7  15   6       11.19       10.58      7.88 o 
  -7  16   6       19.43       24.28      6.81 o 
  -6  16   6       39.74       46.70      7.61 o 
  -5  16   6       28.98       29.93      4.67 o 
  -4  16   6       10.33        9.91      2.85 o 
  -3  16   6       22.23       22.52      3.21 o 
  -2  16   6       11.92        4.96      2.62 o 
  -1  16   6      190.80      209.09     13.32 o 
   0  16   6       11.66       11.86      2.63 o 
   1  16   6      227.33      245.26      7.16 o 
   2  16   6      709.39      681.98     12.86 o 
   3  16   6      179.63      170.34      6.92 o 
   4  16   6       20.84       26.53      4.54 o 
   5  16   6       27.34       30.90      5.44 o 
   6  16   6       50.87       73.79     10.81 o 
   7  16   6        4.52       -4.61      6.09 o 
  -7  17   6        0.68        4.34      5.75 o 
  -6  17   6        6.84        6.47      5.52 o 
  -5  17   6       36.13       29.29      6.95 o 
  -4  17   6        0.00       -0.49      3.05 o 
  -3  17   6       89.78       75.32      6.32 o 
  -2  17   6      426.20      364.86     12.92 o 
  -1  17   6        0.10       -2.21      4.11 o 
   0  17   6      291.83      276.50      9.08 o 
   1  17   6        9.46       11.42      2.35 o 
   2  17   6       48.98       50.25      3.63 o 
   3  17   6        7.70        7.14      3.48 o 
   4  17   6        3.89        2.51      4.30 o 
   5  17   6        3.51        4.89      4.45 o 
   6  17   6       86.72       87.50     11.61 o 
  -6  18   6       34.80       51.34      8.56 o 
  -5  18   6        0.60       -2.53      2.98 o 
  -4  18   6       50.76       40.43      5.33 o 
  -3  18   6        6.91       12.28      4.21 o 
  -2  18   6       19.71       14.04      4.12 o 
  -1  18   6       28.84       33.54      5.77 o 
   0  18   6       11.21       10.96      3.44 o 
   1  18   6       88.57       95.59      4.47 o 
   2  18   6      242.74      241.45      8.35 o 
   3  18   6        8.56        5.17      3.59 o 
   4  18   6        0.57        1.39      3.79 o 
   5  18   6        0.48       -3.04      5.90 o 
   6  18   6        9.14        8.49      7.88 o 
  -6  19   6        0.80        5.67      6.01 o 
  -5  19   6       26.85       34.25      5.59 o 
  -4  19   6       41.73       40.82      9.72 o 
  -3  19   6        9.26       14.79      4.01 o 
  -2  19   6       13.74       10.89      6.76 o 
  -1  19   6      218.36      224.27     10.80 o 
   0  19   6      101.58      118.38      6.19 o 
   1  19   6       83.80       78.32      4.74 o 
   2  19   6       20.68       18.32      3.80 o 
   3  19   6       19.03       17.84      4.23 o 
   4  19   6        3.01        2.11      4.05 o 
   5  19   6        5.96        3.92      6.85 o 
   6  19   6       22.75       38.97      9.82 o 
  -5  20   6       28.91       34.83      5.86 o 
  -4  20   6        7.64       26.82      5.01 o 
  -3  20   6       84.97       80.93      7.02 o 
  -2  20   6       24.99       25.80      7.59 o 
  -1  20   6      155.02      143.71      8.88 o 
   0  20   6       35.03       48.45      8.60 o 
   1  20   6        1.53        4.14      4.19 o 
   2  20   6       19.09       22.00      5.21 o 
   3  20   6       27.22       24.81      4.54 o 
   4  20   6        0.01       -0.04      4.24 o 
   5  20   6       13.29       16.82      8.33 o 
  -5  21   6       14.24        8.93     11.06 o 
  -4  21   6        0.94        5.10      3.94 o 
  -3  21   6        0.12        2.78      4.03 o 
  -2  21   6        2.54        0.21      6.93 o 
  -1  21   6      296.83      304.24     12.99 o 
   0  21   6        7.46        3.87      3.31 o 
   1  21   6        1.24        0.67      3.25 o 
   2  21   6       75.30       73.07      7.76 o 
   3  21   6       15.35       23.48      5.94 o 
   4  21   6        6.36        6.26      4.80 o 
   5  21   6        0.09        0.53      6.74 o 
  -5  22   6       13.49       17.81      6.74 o 
  -4  22   6       27.19       28.75      7.17 o 
  -3  22   6        0.56        1.95      3.68 o 
  -2  22   6        0.05        3.31      3.82 o 
  -1  22   6      157.10      166.41     10.15 o 
   0  22   6       70.33       76.04     10.50 o 
   1  22   6        3.19        9.67      6.39 o 
  -4  23   6       33.70       37.12      6.53 o 
  -3  23   6        5.43       13.03      7.52 o 
  -2  23   6       34.06       42.71      6.30 o 
  -1  23   6       23.70       20.71      5.55 o 
   0  23   6       26.96       21.85      7.76 o 
  -3  24   6      103.88      127.05      9.70 o 
  -2  24   6        9.99       15.68      5.50 o 
  -1  24   6        0.32       -4.20      4.20 o 
   0  24   6      120.33      148.08     13.89 o 
  -2  25   6        1.48       -0.41      4.97 o 
  -1  25   6        1.07       -4.36      4.36 o 
  -9   0   7       12.67       13.28      3.92 o 
  -7   0   7      365.03      311.20     13.43 o 
  -5   0   7        7.05        9.72      2.08 o 
  -3   0   7       57.84       55.59      3.32 o 
  -1   0   7       20.58       19.65      1.49 o 
   1   0   7     1294.32     1355.47     29.70 o 
   3   0   7      292.80      280.82      7.54 o 
   5   0   7       37.80       37.91      3.29 o 
   7   0   7      285.22      278.30     12.40 o 
  -9   1   7        0.60       -0.96      3.44 o 
  -8   1   7      113.31       85.39      7.52 o 
  -7   1   7       10.83       10.74      2.73 o 
  -6   1   7       22.63       23.06      3.81 o 
  -5   1   7       29.05       24.77      1.80 o 
  -4   1   7      363.18      414.28      7.09 o 
  -3   1   7      422.26      445.27      9.74 o 
  -2   1   7        5.59        4.41      0.95 o 
  -1   1   7       28.74       38.06      1.77 o 
   0   1   7      229.90      222.98      3.72 o 
   1   1   7       13.96       15.62      1.63 o 
   2   1   7       27.15       30.95      1.96 o 
   3   1   7      243.83      272.08      4.87 o 
   4   1   7       28.66       30.65      1.82 o 
   5   1   7       60.27       62.53      2.98 o 
   6   1   7        0.90       -1.81      2.17 o 
   7   1   7       40.27       49.26      4.58 o 
   8   1   7       21.16       24.60      5.82 o 
  -9   2   7       14.49       17.72      3.48 o 
  -8   2   7       14.75       14.76      2.93 o 
  -7   2   7      103.58       92.04      5.23 o 
  -6   2   7       65.11       61.09      4.12 o 
  -5   2   7       24.04       22.04      1.68 o 
  -4   2   7      224.71      266.75      5.05 o 
  -3   2   7      166.81      175.33      8.72 o 
  -2   2   7       13.62       11.60      1.07 o 
  -1   2   7        8.68        7.16      1.05 o 
   0   2   7      561.77      576.28      7.16 o 
   1   2   7      204.09      209.23      4.28 o 
   2   2   7      138.41      127.75      3.49 o 
   3   2   7        4.48        4.39      1.45 o 
   4   2   7       35.33       35.20      2.16 o 
   5   2   7        2.23        2.00      1.53 o 
   6   2   7       13.87       14.59      3.48 o 
   7   2   7      184.66      192.53      8.41 o 
   8   2   7        2.50       -1.27      4.34 o 
  -9   3   7       18.93       19.47      3.19 o 
  -8   3   7        3.81       -1.43      2.34 o 
  -7   3   7      114.29      114.60     11.65 o 
  -6   3   7        1.80        1.73      2.12 o 
  -5   3   7        0.23       -0.30      6.28 o 
  -4   3   7      131.64      135.23      4.74 o 
  -3   3   7      171.40      187.83      4.67 o 
  -2   3   7       12.41       12.48      1.13 o 
  -1   3   7      272.41      292.95      4.79 o 
   0   3   7     1640.30     1706.89     21.24 o 
   1   3   7        0.03       -0.53      1.13 o 
   2   3   7      299.89      297.55      6.60 o 
   3   3   7      420.86      461.57     10.07 o 
   4   3   7       15.06       19.42      1.95 o 
   5   3   7       21.67       26.57      3.48 o 
   6   3   7       46.27       47.23      4.39 o 
   7   3   7      204.97      205.83      8.58 o 
   8   3   7        3.79        2.48      4.69 o 
  -9   4   7       17.69       15.75      5.90 o 
  -8   4   7       23.65       22.93      3.31 o 
  -7   4   7        7.89        9.49      2.75 o 
  -6   4   7      158.12      157.47      6.59 o 
  -5   4   7        5.91        3.62      3.50 o 
  -4   4   7       30.17       25.33      3.07 o 
  -3   4   7       19.47       17.78      2.76 o 
  -2   4   7      341.71      348.14      5.54 o 
  -1   4   7        2.44        2.29      1.09 o 
   0   4   7     1388.95     1382.84     17.77 o 
   1   4   7        3.63        6.09      1.66 o 
   2   4   7       30.41       33.48      2.23 o 
   3   4   7      122.39      129.00      3.41 o 
   4   4   7      161.29      184.94      5.29 o 
   5   4   7       80.69       66.14      4.58 o 
   6   4   7       15.63       19.39      3.40 o 
   7   4   7        0.66        1.41      3.86 o 
   8   4   7       67.57       48.63      6.79 o 
  -9   5   7        0.53       -2.41      2.41 o 
  -8   5   7       11.01       11.60      2.97 o 
  -7   5   7       10.41       10.13      2.77 o 
  -6   5   7        7.10        6.24      3.50 o 
  -5   5   7      532.82      518.19     13.54 o 
  -4   5   7       66.62       59.56      4.24 o 
  -3   5   7       11.67       17.05      2.11 o 
  -2   5   7        5.95        8.94      1.07 o 
  -1   5   7      422.13      442.57      6.52 o 
   0   5   7     1131.38     1165.78     15.43 o 
   1   5   7       84.27       84.12      3.55 o 
   2   5   7       15.71       19.55      2.41 o 
   3   5   7      250.10      237.34      4.61 o 
   4   5   7        3.20        2.64      1.30 o 
   5   5   7       31.99       42.44      3.92 o 
   6   5   7        2.52        0.05      2.50 o 
   7   5   7       24.20       24.36      4.97 o 
   8   5   7      115.33      104.51     12.75 o 
  -9   6   7       47.90       55.01      5.52 o 
  -8   6   7        0.01       -0.65      3.39 o 
  -7   6   7       25.64       29.42      4.99 o 
  -6   6   7       28.38       24.36      4.76 o 
  -5   6   7      370.43      362.01     15.34 o 
  -4   6   7      890.06      832.56     27.02 o 
  -3   6   7      209.28      211.61      6.27 o 
  -2   6   7       14.33       13.90      1.47 o 
  -1   6   7      261.50      294.17      6.04 o 
   0   6   7        9.08        9.28      1.93 o 
   1   6   7       67.32       61.79      3.12 o 
   2   6   7       12.46       19.20      1.51 o 
   3   6   7      109.83      110.44      4.29 o 
   4   6   7        8.30        3.39      1.50 o 
   5   6   7        0.98       -1.45      2.17 o 
   6   6   7        1.43        1.72      2.73 o 
   7   6   7        0.02        4.40      3.94 o 
   8   6   7        2.70        0.00      5.82 o 
  -9   7   7       49.74       59.79      6.74 o 
  -8   7   7        1.34       -2.89      3.27 o 
  -7   7   7       22.85       27.06      4.91 o 
  -6   7   7      127.77      141.61      9.06 o 
  -5   7   7      203.98      186.13      8.70 o 
  -4   7   7      194.25      173.44      7.26 o 
  -3   7   7       41.08       28.78      3.50 o 
  -2   7   7       60.15       56.45      2.19 o 
  -1   7   7      105.22      111.70      3.02 o 
   0   7   7      247.62      246.65      6.71 o 
   1   7   7      965.33      969.64     15.45 o 
   2   7   7      283.40      267.88      6.57 o 
   3   7   7       49.86       54.20      2.20 o 
   4   7   7      239.08      278.33      5.64 o 
   5   7   7       67.38       65.20      4.51 o 
   6   7   7        8.62        5.64      3.05 o 
   7   7   7        0.67       -1.93      4.40 o 
   8   7   7        6.75        6.62      7.00 o 
  -9   8   7       10.16       23.52      5.71 o 
  -8   8   7        2.39        3.69      4.03 o 
  -7   8   7       25.59       28.73      5.25 o 
  -6   8   7       15.19        7.88      4.00 o 
  -5   8   7      150.89      150.69      7.20 o 
  -4   8   7      196.43      191.69      6.46 o 
  -3   8   7        5.90        5.58      2.17 o 
  -2   8   7      256.41      235.97      5.01 o 
  -1   8   7        8.77        5.77      1.63 o 
   0   8   7        1.25       -0.48      1.60 o 
   1   8   7       88.45       88.25      3.81 o 
   2   8   7       19.96       18.65      2.34 o 
   3   8   7        7.56        9.28      1.70 o 
   4   8   7       18.98       22.40      2.07 o 
   5   8   7       35.23       38.54      3.89 o 
   6   8   7        3.90        2.60      3.76 o 
   7   8   7        0.98        2.49      3.69 o 
   8   8   7        0.14        8.07      7.38 o 
  -9   9   7        1.69        6.51      5.06 o 
  -8   9   7        6.11        5.18      4.61 o 
  -7   9   7        7.07       17.13      4.87 o 
  -6   9   7      257.26      250.12     12.90 o 
  -5   9   7      402.83      398.20     17.16 o 
  -4   9   7       18.19       16.84      3.03 o 
  -3   9   7       38.12       33.59      4.25 o 
  -2   9   7        9.60        9.52      1.35 o 
  -1   9   7       10.17        7.69      1.77 o 
   0   9   7       43.97       44.45      3.38 o 
   1   9   7      790.25      770.01     14.70 o 
   2   9   7      152.05      139.99      5.55 o 
   3   9   7       28.12       24.26      2.04 o 
   4   9   7        6.72        6.52      1.83 o 
   5   9   7      113.25      115.39      5.80 o 
   6   9   7        6.41        9.49      3.29 o 
   7   9   7        0.10       -3.22      3.78 o 
   8   9   7        0.87        5.33      7.27 o 
  -9  10   7        2.20       -5.02      5.02 o 
  -8  10   7        0.09        2.74      4.49 o 
  -7  10   7       14.33       17.89      5.18 o 
  -6  10   7        3.52       10.58      4.45 o 
  -5  10   7       98.85       91.38      8.11 o 
  -4  10   7      130.46      115.08      5.44 o 
  -3  10   7        0.23        1.00      2.22 o 
  -2  10   7       88.89       71.61      4.05 o 
  -1  10   7        0.40        0.58      2.01 o 
   0  10   7      167.41      168.32      6.20 o 
   1  10   7        9.50       13.38      2.73 o 
   2  10   7       12.38       15.28      2.41 o 
   3  10   7        2.84        0.99      1.62 o 
   4  10   7        5.46        3.78      2.91 o 
   5  10   7       25.35       30.14      3.70 o 
   6  10   7        4.15        4.15      4.45 o 
   7  10   7       25.19       17.89      7.50 o 
   8  10   7       14.90       17.24      7.76 o 
  -8  11   7        0.00       -2.85      4.34 o 
  -7  11   7       34.43       35.28      6.01 o 
  -6  11   7      118.05      109.87      9.51 o 
  -5  11   7       18.08       19.18      5.18 o 
  -4  11   7      737.98      715.94     15.10 o 
  -3  11   7       66.64       64.64      6.44 o 
  -2  11   7      293.16      266.09      8.19 o 
  -1  11   7        3.16        6.29      2.88 o 
   0  11   7      146.48      138.73      5.65 o 
   1  11   7       15.92       13.81      2.73 o 
   2  11   7       80.08       75.10      3.54 o 
   3  11   7       37.29       35.11      2.35 o 
   4  11   7       96.94      101.29      7.66 o 
   5  11   7        0.05       -0.69      2.50 o 
   6  11   7       11.85       12.75      4.27 o 
   7  11   7        2.34        1.79      6.58 o 
  -8  12   7        0.51        0.99      5.33 o 
  -7  12   7       20.73       14.50      5.63 o 
  -6  12   7        9.58       15.79      5.29 o 
  -5  12   7      299.77      311.31     15.49 o 
  -4  12   7       67.08       56.68      5.13 o 
  -3  12   7      105.44      103.56      7.02 o 
  -2  12   7       86.89       88.21      3.49 o 
  -1  12   7       35.89       40.13      4.56 o 
   0  12   7        6.06        4.24      2.40 o 
   1  12   7      118.53      113.26      5.54 o 
   2  12   7        0.68       -0.26      2.45 o 
   3  12   7      220.72      211.30      5.02 o 
   4  12   7       84.98       80.44      4.72 o 
   5  12   7        2.91        2.27      2.75 o 
   6  12   7      205.92      206.50     15.38 o 
   7  12   7       10.89       30.87      9.13 o 
  -8  13   7        0.08       -0.23      5.33 o 
  -7  13   7        7.94        2.78      4.91 o 
  -6  13   7        3.57       -3.50      4.53 o 
  -5  13   7       73.47       80.12      6.18 o 
  -4  13   7        3.20        9.54      3.28 o 
  -3  13   7        2.05        4.83      2.54 o 
  -2  13   7       27.99       34.14      3.93 o 
  -1  13   7      354.43      357.06     11.95 o 
   0  13   7       12.34        9.39      3.40 o 
   1  13   7       66.33       66.03      4.47 o 
   2  13   7     1272.86     1277.13     19.62 o 
   3  13   7       12.77       12.49      2.13 o 
   4  13   7       40.07       45.97      3.93 o 
   5  13   7       18.38       24.39      5.14 o 
   6  13   7        0.65        2.66      6.58 o 
   7  13   7       27.40       39.58      9.44 o 
  -7  14   7        6.59        8.30      5.37 o 
  -6  14   7        7.40        5.59      5.18 o 
  -5  14   7       59.72       53.53      5.52 o 
  -4  14   7       49.93       47.08      5.22 o 
  -3  14   7       27.82       29.41      4.97 o 
  -2  14   7      206.29      197.30      9.00 o 
  -1  14   7       56.11       51.95      5.18 o 
   0  14   7       56.13       58.18      4.68 o 
   1  14   7      237.71      241.02      8.13 o 
   2  14   7       33.50       40.19      3.33 o 
   3  14   7        5.82        1.02      1.99 o 
   4  14   7       16.35       11.54      3.97 o 
   5  14   7       46.69       42.36      6.08 o 
   6  14   7        7.33        1.48      6.09 o 
   7  14   7        7.13       -2.66      6.70 o 
  -7  15   7        5.59        4.95      5.59 o 
  -6  15   7       48.12       58.34      8.11 o 
  -5  15   7       41.10       38.66      5.42 o 
  -4  15   7       19.07       25.04      3.60 o 
  -3  15   7        1.09       -1.75      2.81 o 
  -2  15   7       48.84       39.44      4.95 o 
  -1  15   7       98.05      101.89      6.82 o 
   0  15   7       57.10       61.39      4.28 o 
   1  15   7      179.79      182.75      5.35 o 
   2  15   7        5.19        1.72      1.71 o 
   3  15   7        7.76        8.51      3.01 o 
   4  15   7       92.63      111.06     10.39 o 
   5  15   7       18.42       25.23      7.92 o 
   6  15   7       35.94       28.20      8.64 o 
  -7  16   7       52.73       61.92      9.17 o 
  -6  16   7       88.31       91.07      9.67 o 
  -5  16   7        0.77        1.69      3.40 o 
  -4  16   7        9.99       12.98      3.91 o 
  -3  16   7      128.10       99.77      6.97 o 
  -2  16   7       64.77       54.43      5.66 o 
  -1  16   7        4.61       -1.64      3.16 o 
   0  16   7        1.21        2.39      1.95 o 
   1  16   7      211.79      203.58     10.17 o 
   2  16   7        6.45        4.89      2.39 o 
   3  16   7        4.96       -0.36      3.02 o 
   4  16   7        3.08        5.20      3.91 o 
   5  16   7        0.21        0.88      6.36 o 
   6  16   7       19.54       15.98      8.07 o 
  -6  17   7       44.05       61.05      9.36 o 
  -5  17   7        9.44       11.25      4.06 o 
  -4  17   7       16.93       11.43      3.97 o 
  -3  17   7      224.31      202.09      9.87 o 
  -2  17   7       83.34       74.47      6.36 o 
  -1  17   7      398.18      364.26      9.33 o 
   0  17   7        0.15        0.42      4.53 o 
   1  17   7       53.97       55.31     13.99 o 
   2  17   7        0.45       -2.58      2.58 o 
   3  17   7        0.77        2.50      3.31 o 
   4  17   7        2.87       -3.50      3.79 o 
   5  17   7       20.69       25.42      8.30 o 
   6  17   7        0.88       -6.43      6.43 o 
  -6  18   7      238.59      279.42     17.66 o 
  -5  18   7        5.74        6.09      5.67 o 
  -4  18   7        1.58       -3.41      3.41 o 
  -3  18   7       10.02        9.26      3.81 o 
  -2  18   7       15.05       18.70      4.37 o 
  -1  18   7       29.41       27.06      5.14 o 
   0  18   7        0.01       -0.95      4.72 o 
   1  18   7       34.82       34.13      3.97 o 
   2  18   7      169.92      174.55      7.35 o 
   3  18   7        4.69        4.83      4.34 o 
   4  18   7       14.41       15.93      8.53 o 
   5  18   7        0.01        4.38      6.77 o 
  -5  19   7        4.46        7.79      4.80 o 
  -4  19   7        0.02        4.06      3.70 o 
  -3  19   7        0.04        2.28      3.63 o 
  -2  19   7      244.50      239.84     11.05 o 
  -1  19   7      135.37      158.78      9.41 o 
   0  19   7        4.99       -3.54      5.02 o 
   1  19   7       20.56       20.29      4.14 o 
   2  19   7        2.35        0.88      3.69 o 
   3  19   7       52.06       59.48      8.73 o 
   4  19   7        1.75        3.92      6.51 o 
   5  19   7        0.95        8.07      7.42 o 
  -5  20   7        4.30        2.64      4.34 o 
  -4  20   7       11.57       11.93      4.78 o 
  -3  20   7       24.73       18.95      4.91 o 
  -2  20   7       27.22       47.11      8.05 o 
  -1  20   7        2.04        0.06      4.17 o 
   0  20   7       88.07       78.06     10.12 o 
   1  20   7      116.94      115.17      7.36 o 
   2  20   7       58.54       57.70      7.46 o 
   3  20   7        0.00       -2.37      3.86 o 
   4  20   7        0.11        5.44      7.15 o 
   5  20   7       61.00       70.56     11.84 o 
  -5  21   7        3.86        3.20      5.59 o 
  -4  21   7        0.26       -0.70      4.28 o 
  -3  21   7        1.27        3.92      4.55 o 
  -2  21   7        0.57       -3.54      3.54 o 
  -1  21   7        0.09       -0.65      4.15 o 
   0  21   7       59.21       73.60     10.47 o 
   1  21   7       58.84       61.85      5.84 o 
   2  21   7       11.99       16.82      5.52 o 
   3  21   7        1.82       -1.29      5.44 o 
   4  21   7        0.08       -0.76      6.62 o 
  -4  22   7        0.41        6.62      4.41 o 
  -3  22   7       13.12       19.12      5.19 o 
  -2  22   7       21.52       19.03      5.46 o 
  -1  22   7       14.98       17.43      5.38 o 
   0  22   7       14.00        7.00      6.43 o 
  -4  23   7       14.82       28.43      8.49 o 
  -3  23   7        0.22        1.23      4.75 o 
  -2  23   7        5.94        9.47      4.90 o 
  -1  23   7        1.78        3.27      4.72 o 
   0  23   7       12.21        7.08      7.15 o 
  -2  24   7       34.12       39.81      6.97 o 
  -1  24   7       80.09       95.07      8.61 o 
  -8   0   8       56.54       35.01      5.33 o 
  -6   0   8       14.53       11.15      3.88 o 
  -4   0   8        7.78        9.76      2.23 o 
  -2   0   8      313.07      349.54      8.27 o 
   0   0   8     1408.47     1500.61     21.21 o 
   2   0   8      319.86      350.74      9.57 o 
   4   0   8        2.01        2.27      1.73 o 
   6   0   8       48.48       59.10      6.41 o 
   8   0   8       22.98       25.61      8.37 o 
  -9   1   8        9.83       13.27      3.29 o 
  -8   1   8        5.52        2.21      2.46 o 
  -7   1   8       13.33       15.99      3.15 o 
  -6   1   8       76.44       63.99      4.58 o 
  -5   1   8       32.38       25.12      3.32 o 
  -4   1   8      152.51      180.44      7.81 o 
  -3   1   8        5.81        5.27      1.40 o 
  -2   1   8      176.74      186.42      4.04 o 
  -1   1   8        0.48       -0.49      1.64 o 
   0   1   8       25.22       23.81      1.69 o 
   1   1   8      124.81      123.27      3.58 o 
   2   1   8      263.70      280.45      7.68 o 
   3   1   8       13.41       13.26      1.88 o 
   4   1   8       35.43       38.81      2.64 o 
   5   1   8       21.99       17.66      2.93 o 
   6   1   8       12.69       17.41      3.74 o 
   7   1   8       58.59       54.77      6.94 o 
   8   1   8       14.30        8.44      6.05 o 
  -9   2   8       76.96       68.07      5.44 o 
  -8   2   8       56.34       64.04      4.67 o 
  -7   2   8       35.65       30.00      3.71 o 
  -6   2   8       80.01       77.79      4.98 o 
  -5   2   8        0.47       -0.50      2.26 o 
  -4   2   8      107.23      106.11      4.50 o 
  -3   2   8       92.11      118.64      7.81 o 
  -2   2   8       64.95       73.08      3.28 o 
  -1   2   8      215.97      210.32      4.46 o 
   0   2   8     1046.88     1056.85     11.58 o 
   1   2   8        0.87        0.48      1.34 o 
   2   2   8       64.78       61.33      2.65 o 
   3   2   8        0.05        0.59      1.57 o 
   4   2   8       56.91       62.58      2.72 o 
   5   2   8        8.25        6.97      2.52 o 
   6   2   8       10.39       16.43      3.12 o 
   7   2   8       42.21       37.44      6.20 o 
   8   2   8       22.42       23.23      6.30 o 
  -9   3   8        0.29       -1.32      4.41 o 
  -8   3   8        2.52        3.11      2.70 o 
  -7   3   8        0.56        3.21      2.76 o 
  -6   3   8       69.49       64.84      4.64 o 
  -5   3   8       58.41       52.38      4.29 o 
  -4   3   8       54.47       57.15      4.40 o 
  -3   3   8        1.87        0.04      1.77 o 
  -2   3   8       10.12       10.80      1.42 o 
  -1   3   8      813.61      805.20     11.28 o 
   0   3   8      153.92      146.08      4.22 o 
   1   3   8      230.38      232.22      4.00 o 
   2   3   8       47.93       36.08      2.30 o 
   3   3   8      203.04      199.05      4.80 o 
   4   3   8       17.39       26.89      2.13 o 
   5   3   8        4.91       10.92      2.62 o 
   6   3   8      206.90      205.80      7.19 o 
   7   3   8       25.55       33.38      6.01 o 
   8   3   8        7.75        6.57      6.13 o 
  -9   4   8        0.84       -1.15      4.87 o 
  -8   4   8       10.17        7.90      3.05 o 
  -7   4   8       14.69       17.23      3.44 o 
  -6   4   8        9.18        9.62      2.97 o 
  -5   4   8       17.40       16.38      3.26 o 
  -4   4   8        5.04        9.73      2.85 o 
  -3   4   8        9.60       14.60      2.15 o 
  -2   4   8       27.86       22.99      1.98 o 
  -1   4   8        0.77       -0.66      1.22 o 
   0   4   8       79.45       85.89      4.35 o 
   1   4   8      333.63      335.64      6.54 o 
   2   4   8      163.17      146.00      4.04 o 
   3   4   8      362.07      353.03      9.72 o 
   4   4   8       21.13       15.47      2.20 o 
   5   4   8        3.63        1.96      3.07 o 
   6   4   8       11.79       16.65      3.23 o 
   7   4   8        0.10        3.70      4.45 o 
   8   4   8        3.27       10.06      5.23 o 
  -9   5   8        0.86        2.20      3.25 o 
  -8   5   8        1.84        0.78      2.79 o 
  -7   5   8       98.65       92.52      5.76 o 
  -6   5   8       86.15       76.91      6.68 o 
  -5   5   8       45.52       43.47      4.27 o 
  -4   5   8       12.08       15.54      3.12 o 
  -3   5   8       28.50       36.65      4.03 o 
  -2   5   8      906.02      902.81     12.05 o 
  -1   5   8      830.85      848.95     11.92 o 
   0   5   8        0.02       -1.31      1.49 o 
   1   5   8      235.02      197.69      4.88 o 
   2   5   8      753.74      750.63     16.89 o 
   3   5   8      182.37      189.04      5.35 o 
   4   5   8       67.85       75.12      4.01 o 
   5   5   8       86.54       81.93      5.25 o 
   6   5   8       20.11       25.57      4.03 o 
   7   5   8      189.24      191.89     18.50 o 
   8   5   8       22.79       27.14      6.04 o 
  -9   6   8        2.61        1.73      3.24 o 
  -8   6   8        2.36        2.28      2.93 o 
  -7   6   8       84.92       87.92      5.57 o 
  -6   6   8        8.91       12.98      3.18 o 
  -5   6   8      558.28      549.20     14.92 o 
  -4   6   8      138.51      123.78     10.96 o 
  -3   6   8      108.55      112.55      3.94 o 
  -2   6   8       22.78       23.25      1.51 o 
  -1   6   8      192.75      192.55      4.48 o 
   0   6   8       29.19       32.77      2.51 o 
   1   6   8      327.45      332.05      8.08 o 
   2   6   8      151.59      137.60      4.88 o 
   3   6   8      158.86      155.69      5.24 o 
   4   6   8        0.62        2.37      1.75 o 
   5   6   8        0.03        0.06      2.40 o 
   6   6   8       35.87       35.15      5.31 o 
   7   6   8       24.71       19.77      8.91 o 
   8   6   8       16.15       12.29      5.57 o 
  -9   7   8        1.62       -2.66      4.61 o 
  -8   7   8        2.71        0.61      3.04 o 
  -7   7   8       62.21       75.49      5.37 o 
  -6   7   8       27.58       31.18      3.98 o 
  -5   7   8      486.43      485.62     13.93 o 
  -4   7   8       11.59        7.15      3.12 o 
  -3   7   8       39.93       39.71      2.54 o 
  -2   7   8       15.59       14.68      1.30 o 
  -1   7   8        5.36        2.33      1.44 o 
   0   7   8      654.83      647.25     13.43 o 
   1   7   8      786.89      774.22     15.44 o 
   2   7   8       63.70       59.32      3.50 o 
   3   7   8       39.30       43.20      3.36 o 
   4   7   8       61.74       68.90      3.90 o 
   5   7   8        0.13       -2.37      2.37 o 
   6   7   8       13.93       12.35      4.22 o 
   7   7   8        1.33        0.83      4.16 o 
   8   7   8       38.73       43.46      9.70 o 
  -8   8   8        1.97        0.67      3.05 o 
  -7   8   8       53.95       53.89      6.81 o 
  -6   8   8       13.16       15.57      4.76 o 
  -5   8   8      106.30       95.87      8.33 o 
  -4   8   8     1329.82     1289.62     20.17 o 
  -3   8   8        0.02        0.71      1.44 o 
  -2   8   8       63.68       58.67      1.99 o 
  -1   8   8       68.58       68.65      2.59 o 
   0   8   8       11.72        7.52      2.41 o 
   1   8   8      251.87      235.35      9.09 o 
   2   8   8        5.37        5.48      2.19 o 
   3   8   8        2.58        1.86      1.59 o 
   4   8   8        7.11        7.76      2.76 o 
   5   8   8       59.89       67.91      4.93 o 
   6   8   8        4.22        7.15      4.13 o 
   7   8   8        2.00        4.11      4.64 o 
  -8   9   8      182.60      212.90     12.94 o 
  -7   9   8       45.66       55.22      6.85 o 
  -6   9   8       80.44       66.14      7.46 o 
  -5   9   8        9.97        7.23      4.64 o 
  -4   9   8       24.18       25.33      3.44 o 
  -3   9   8      287.99      272.35      6.97 o 
  -2   9   8       87.49       83.52      2.35 o 
  -1   9   8        9.35        8.02      2.05 o 
   0   9   8       40.82       36.49      6.10 o 
   1   9   8       20.36       20.64      3.03 o 
   2   9   8       55.09       52.88      3.95 o 
   3   9   8       15.02       13.88      1.95 o 
   4   9   8        0.01        0.56      2.67 o 
   5   9   8       30.21       26.36      3.84 o 
   6   9   8       21.73       16.65      4.72 o 
   7   9   8        0.03       -1.67      5.94 o 
  -8  10   8        2.44        2.85      5.48 o 
  -7  10   8        3.20        0.76      4.64 o 
  -6  10   8      173.01      160.11     11.34 o 
  -5  10   8      165.21      175.64     11.61 o 
  -4  10   8      553.40      526.71     15.14 o 
  -3  10   8      373.35      376.37      9.91 o 
  -2  10   8      142.82      148.26      3.23 o 
  -1  10   8        2.35        0.32      1.93 o 
   0  10   8       16.71       12.56      3.64 o 
   1  10   8       84.68       82.78      4.66 o 
   2  10   8      215.31      184.63      7.65 o 
   3  10   8       34.48       29.99      3.16 o 
   4  10   8        2.80        3.73      2.54 o 
   5  10   8       14.93       16.76      3.56 o 
   6  10   8        7.49        9.64      4.19 o 
   7  10   8        0.20       -3.69      6.20 o 
  -8  11   8        0.20       -3.12      5.06 o 
  -7  11   8        0.84       -4.15      4.15 o 
  -6  11   8      241.29      272.38     14.84 o 
  -5  11   8      413.37      413.42     18.61 o 
  -4  11   8        8.12        7.27      3.31 o 
  -3  11   8      305.25      271.54     12.07 o 
  -2  11   8        5.83        5.68      1.59 o 
  -1  11   8       15.47        9.97      2.66 o 
   0  11   8      202.53      193.69     10.33 o 
   1  11   8      121.43      134.36      5.98 o 
   2  11   8        2.72        1.82      2.63 o 
   3  11   8        0.94        0.00      1.84 o 
   4  11   8        1.96        1.64      2.53 o 
   5  11   8        0.53        2.42      2.84 o 
   6  11   8        2.75        7.19      6.36 o 
   7  11   8        8.47        4.19      7.69 o 
  -8  12   8       18.41       14.16      6.55 o 
  -7  12   8        1.01        2.66      5.21 o 
  -6  12   8       27.21       32.20      6.58 o 
  -5  12   8       76.95       95.41      9.10 o 
  -4  12   8      104.66      103.57      6.72 o 
  -3  12   8        2.42        1.58      2.51 o 
  -2  12   8      113.79      107.68     12.22 o 
  -1  12   8        2.70        3.07      2.43 o 
   0  12   8       87.93       88.48      4.90 o 
   1  12   8       47.44       47.54      4.07 o 
   2  12   8      547.05      515.86     10.36 o 
   3  12   8       16.38       17.63      2.63 o 
   4  12   8       44.38       49.13      4.28 o 
   5  12   8       62.20       72.65     10.35 o 
   6  12   8        1.59       -1.64      5.75 o 
   7  12   8       23.98       32.84      8.83 o 
  -7  13   8       46.82       60.25      8.53 o 
  -6  13   8        0.38       -3.12      4.80 o 
  -5  13   8       12.20        9.64      3.60 o 
  -4  13   8       48.27       39.97      5.06 o 
  -3  13   8        0.01       -3.37      3.37 o 
  -2  13   8       13.01       13.44      3.75 o 
  -1  13   8       54.03       49.42      4.10 o 
   0  13   8        2.51       -0.15      2.39 o 
   1  13   8     1140.42     1205.11     30.02 o 
   2  13   8        0.22        1.45      2.09 o 
   3  13   8       10.94       10.81      2.44 o 
   4  13   8        1.07        0.52      3.99 o 
   5  13   8        2.74       -2.25      5.78 o 
   6  13   8       76.11       83.58     11.27 o 
  -7  14   8       11.18        5.63      6.43 o 
  -6  14   8        9.22        4.72      5.52 o 
  -5  14   8        0.21        0.20      4.41 o 
  -4  14   8       39.83       44.97      5.25 o 
  -3  14   8      187.52      177.35      8.85 o 
  -2  14   8       33.43       31.11      4.59 o 
  -1  14   8       44.28       42.90      5.13 o 
   0  14   8        1.41        3.28      2.70 o 
   1  14   8       28.57       29.41      4.15 o 
   2  14   8       83.28       91.92      5.60 o 
   3  14   8        0.02       -2.88      2.88 o 
   4  14   8        3.11        4.62      4.33 o 
   5  14   8        7.62       11.23      7.00 o 
   6  14   8        4.90        7.65      7.08 o 
  -7  15   8       30.06       32.46      7.92 o 
  -6  15   8        0.00       -3.43      5.29 o 
  -5  15   8       29.06       35.19      5.26 o 
  -4  15   8       26.78       26.38      4.75 o 
  -3  15   8       74.23       71.00     10.20 o 
  -2  15   8       34.25       38.18      5.04 o 
  -1  15   8        1.57       -0.42      3.44 o 
   0  15   8        3.65        5.07      3.25 o 
   1  15   8       25.55       26.47      3.72 o 
   2  15   8        6.41        3.68      3.12 o 
   3  15   8        3.06        4.43      3.58 o 
   4  15   8       19.35       18.27      5.10 o 
   5  15   8       10.25        9.44      7.15 o 
   6  15   8        0.62        3.69      7.61 o 
  -6  16   8        6.45        7.57      6.89 o 
  -5  16   8        2.20        5.12      5.92 o 
  -4  16   8        4.00        4.84      6.51 o 
  -3  16   8        9.28       14.78      6.13 o 
  -2  16   8       43.90       42.02      5.38 o 
  -1  16   8        0.00       -2.02      3.36 o 
   0  16   8       12.10        5.23      3.69 o 
   1  16   8        6.13        5.14      3.10 o 
   2  16   8       49.49       41.70      6.89 o 
   3  16   8        9.27        6.54      4.07 o 
   4  16   8        0.59        4.68      6.20 o 
   5  16   8       19.50       23.63      7.99 o 
   6  16   8        7.65       15.68      8.53 o 
  -6  17   8       14.55       26.49      7.92 o 
  -5  17   8        9.31        6.11      4.42 o 
  -4  17   8       16.10       22.83      4.90 o 
  -3  17   8       81.04       70.45      6.64 o 
  -2  17   8      248.71      268.72     11.58 o 
  -1  17   8        4.90       -0.69      3.55 o 
   0  17   8        1.47       -2.69      3.29 o 
   1  17   8        0.21        2.86      3.12 o 
   2  17   8        0.22       -2.62      2.62 o 
   3  17   8       15.13       13.90      4.88 o 
   4  17   8        0.05       -5.75      5.75 o 
   5  17   8        2.37        1.94      7.46 o 
  -5  18   8        1.99        2.47      6.20 o 
  -4  18   8        3.55        0.75      5.04 o 
  -3  18   8       25.72       26.91      7.08 o 
  -2  18   8        5.84       12.11      4.37 o 
  -1  18   8       21.35       28.67      5.31 o 
   0  18   8       20.61       15.29      5.06 o 
   1  18   8        1.43        2.74      5.40 o 
   2  18   8        0.40        1.28      3.73 o 
   3  18   8       31.22       34.51      5.63 o 
   4  18   8        0.03        7.76      6.96 o 
   5  18   8        3.94        6.47      7.54 o 
  -5  19   8        0.22        6.86      4.58 o 
  -4  19   8        0.54       -0.54      4.13 o 
  -3  19   8       41.12       37.63      5.73 o 
  -2  19   8        2.53        7.73      4.55 o 
  -1  19   8       18.89        8.67      4.53 o 
   0  19   8       47.90       49.13      8.75 o 
   1  19   8        0.79       -3.09      3.09 o 
   2  19   8      110.77      117.55      8.08 o 
   3  19   8        9.35       17.16      7.92 o 
   4  19   8       13.17       21.08      8.68 o 
  -5  20   8       31.92       37.30      9.21 o 
  -4  20   8       21.99       32.96      6.32 o 
  -3  20   8       32.75       57.98      6.62 o 
  -2  20   8       66.56       72.73      7.45 o 
  -1  20   8       88.16       94.83      8.56 o 
   0  20   8       62.65       70.94     10.35 o 
   1  20   8        5.24        7.64      3.91 o 
   2  20   8       16.03       16.29      6.85 o 
   3  20   8        8.96        7.19      6.89 o 
   4  20   8       56.74       73.07     11.42 o 
  -4  21   8       16.23       22.85      5.85 o 
  -3  21   8        0.79        1.59      4.00 o 
  -2  21   8       15.50       27.87      7.44 o 
  -1  21   8       16.72        9.37      5.65 o 
   0  21   8        6.52        7.19      6.43 o 
   1  21   8        5.50        7.95      5.33 o 
   2  21   8       17.04       13.09      6.47 o 
   3  21   8        0.06       12.14      7.46 o 
  -4  22   8        0.55        4.57      6.01 o 
  -3  22   8       31.09       44.70      7.06 o 
  -2  22   8       12.55       15.85      5.44 o 
  -1  22   8       44.14       49.33      8.64 o 
   0  22   8        2.48       -3.50      6.17 o 
  -2  23   8        0.03       -2.45      4.38 o 
  -1  23   8       12.65        2.84      4.77 o 
  -9   0   9      203.86      257.54     13.93 o 
  -7   0   9        0.39       -3.01      3.50 o 
  -5   0   9        3.29        2.25      3.84 o 
  -3   0   9       34.23       32.61      6.72 o 
  -1   0   9     1537.25     1655.69     26.84 o 
   1   0   9        6.00        1.43      2.54 o 
   3   0   9      278.07      302.47      8.72 o 
   5   0   9        9.44       12.81      4.08 o 
   7   0   9      127.79      138.65     13.85 o 
  -9   1   9        0.12        3.73      3.47 o 
  -8   1   9       17.80       15.36      3.46 o 
  -7   1   9        0.08       -0.12      2.68 o 
  -6   1   9      150.07      129.91      6.79 o 
  -5   1   9        3.38       -0.02      2.60 o 
  -4   1   9        4.09        3.56      2.50 o 
  -3   1   9      101.02      109.88      5.05 o 
  -2   1   9       77.97       87.02      3.44 o 
  -1   1   9       83.10       85.77      4.05 o 
   0   1   9       13.21       13.75      1.43 o 
   1   1   9       95.44       90.36      3.26 o 
   2   1   9        4.23        1.26      1.71 o 
   3   1   9       15.75       12.94      2.11 o 
   4   1   9      185.28      171.56      6.07 o 
   5   1   9        3.45        3.99      2.42 o 
   6   1   9        9.41       10.84      3.62 o 
   7   1   9        3.27        2.98      4.69 o 
  -9   2   9       44.14       43.77      7.04 o 
  -8   2   9       52.12       66.72     14.52 o 
  -7   2   9        0.62        6.35      3.01 o 
  -6   2   9       60.36       59.36      4.97 o 
  -5   2   9       72.25       52.70      4.61 o 
  -4   2   9        0.01       -0.24      3.18 o 
  -3   2   9        0.06        3.87      2.66 o 
  -2   2   9       23.45       25.15      1.91 o 
  -1   2   9       40.80       44.58      2.32 o 
   0   2   9       12.24        8.92      1.69 o 
   1   2   9      162.05      159.12      3.68 o 
   2   2   9       17.83       20.61      2.23 o 
   3   2   9       61.40       49.60      2.81 o 
   4   2   9       23.19       20.51      3.10 o 
   5   2   9        1.88        2.66      2.40 o 
   6   2   9       23.75       32.67      4.56 o 
   7   2   9       91.27       96.99      8.85 o 
  -8   3   9        0.22       -1.73      5.56 o 
  -7   3   9       39.30       48.59      4.63 o 
  -6   3   9       53.02       53.87      8.72 o 
  -5   3   9      102.76      105.36      6.28 o 
  -4   3   9      306.01      331.14     11.10 o 
  -3   3   9      220.62      224.61      8.89 o 
  -2   3   9      378.54      357.24      9.12 o 
  -1   3   9      248.61      231.89      5.00 o 
   0   3   9      381.06      361.86      6.72 o 
   1   3   9      367.50      374.41      7.31 o 
   2   3   9      540.95      497.72      8.23 o 
   3   3   9       62.70       58.68      2.97 o 
   4   3   9        1.04        0.29      2.12 o 
   5   3   9        2.11        2.35      2.50 o 
   6   3   9        5.84        5.84      3.45 o 
   7   3   9        1.30        3.65      4.65 o 
  -8   4   9        0.51       -2.80      2.80 o 
  -7   4   9       25.71       25.68      5.06 o 
  -6   4   9        0.66       -0.15      2.69 o 
  -5   4   9        4.85        1.93      3.27 o 
  -4   4   9        6.63        5.95      3.18 o 
  -3   4   9       88.33      111.05      4.85 o 
  -2   4   9       24.91       25.56      1.90 o 
  -1   4   9       20.17       17.83      1.84 o 
   0   4   9      876.04      839.25     12.21 o 
   1   4   9        0.34       -1.04      1.83 o 
   2   4   9      648.89      632.97     11.85 o 
   3   4   9       23.93       19.26      2.23 o 
   4   4   9        4.86        2.74      2.26 o 
   5   4   9       30.15       25.19      3.40 o 
   6   4   9       19.30       22.64      4.21 o 
   7   4   9       51.83       64.14      9.11 o 
  -8   5   9        0.90       -2.69      2.69 o 
  -7   5   9       42.15       40.27      4.48 o 
  -6   5   9        2.00        2.73      2.90 o 
  -5   5   9       76.29       70.91      7.78 o 
  -4   5   9      115.33      111.79      6.67 o 
  -3   5   9      121.29      124.59      4.26 o 
  -2   5   9       25.16       24.39      2.09 o 
  -1   5   9        8.37        9.35      1.66 o 
   0   5   9      527.11      496.06      9.57 o 
   1   5   9       16.76       22.10      2.53 o 
   2   5   9        3.11       -1.59      1.82 o 
   3   5   9      292.78      293.53      6.72 o 
   4   5   9       83.13       71.05      4.26 o 
   5   5   9       19.36       28.34      3.47 o 
   6   5   9      105.70       87.83      6.19 o 
   7   5   9        1.23       13.73      5.28 o 
  -8   6   9        0.33       -2.23      3.20 o 
  -7   6   9        2.34        0.38      4.97 o 
  -6   6   9        0.35       -2.21      2.78 o 
  -5   6   9       52.41       63.01      5.23 o 
  -4   6   9      250.10      247.91      9.78 o 
  -3   6   9       31.31       25.35      3.07 o 
  -2   6   9      132.62      138.30      4.10 o 
  -1   6   9       62.09       62.23      2.79 o 
   0   6   9      343.29      324.44      7.34 o 
   1   6   9      194.69      193.45      5.71 o 
   2   6   9      101.11       94.16      4.24 o 
   3   6   9       77.49       64.64      3.59 o 
   4   6   9        0.29       -1.19      2.51 o 
   5   6   9        3.76        4.31      2.81 o 
   6   6   9        2.99        2.46      3.46 o 
   7   6   9        0.10       -4.32      4.32 o 
  -8   7   9       19.37       26.54      4.65 o 
  -7   7   9       25.04       33.88      4.52 o 
  -6   7   9       61.73       62.58      5.38 o 
  -5   7   9      124.50      125.05      7.20 o 
  -4   7   9        7.87        7.06      3.51 o 
  -3   7   9       18.94       19.10      2.93 o 
  -2   7   9      406.64      399.03      7.71 o 
  -1   7   9       41.96       43.01      2.45 o 
   0   7   9       17.63       17.68      2.36 o 
   1   7   9       11.45       11.12      2.26 o 
   2   7   9       34.90       34.54      4.01 o 
   3   7   9        1.95        0.88      1.97 o 
   4   7   9       50.99       46.56      4.42 o 
   5   7   9        1.62       -1.19      2.76 o 
   6   7   9        6.05        4.03      6.95 o 
   7   7   9        6.48       12.06      7.35 o 
  -8   8   9        0.31        2.14      3.71 o 
  -7   8   9       58.55       70.23      5.69 o 
  -6   8   9       39.13       26.67      4.33 o 
  -5   8   9      240.42      224.53      9.44 o 
  -4   8   9      385.89      382.53     10.26 o 
  -3   8   9      302.11      293.62      7.53 o 
  -2   8   9      157.32      149.00      3.98 o 
  -1   8   9       65.46       58.01      2.76 o 
   0   8   9      124.37      122.48      4.52 o 
   1   8   9        0.58       -0.31      2.25 o 
   2   8   9       14.54       20.34      3.18 o 
   3   8   9        1.79        0.57      2.15 o 
   4   8   9        0.13        0.78      2.70 o 
   5   8   9        7.12        2.08      3.45 o 
   6   8   9       13.51       13.89      4.46 o 
   7   8   9        0.28       -4.41      6.43 o 
  -8   9   9       36.05       50.26      5.67 o 
  -7   9   9        6.06        5.16      3.45 o 
  -6   9   9       94.62       92.03      6.46 o 
  -5   9   9        1.48       -0.88      3.09 o 
  -4   9   9      229.81      198.58      7.37 o 
  -3   9   9       56.76       75.21      4.07 o 
  -2   9   9       32.96       31.93      2.15 o 
  -1   9   9       13.77       18.23      3.00 o 
   0   9   9        7.31       10.53      2.78 o 
   1   9   9        3.68        3.27      2.55 o 
   2   9   9       13.30       12.32      3.10 o 
   3   9   9        1.78        1.33      2.15 o 
   4   9   9       24.47       24.57      6.88 o 
   5   9   9        0.31        0.81      3.46 o 
   6   9   9        4.85        6.71      4.27 o 
   7   9   9        0.26       -1.41      6.20 o 
  -7  10   9       43.12       38.78      5.15 o 
  -6  10   9       44.32       44.20      8.87 o 
  -5  10   9      144.24      145.73      8.03 o 
  -4  10   9      130.04      109.97      5.55 o 
  -3  10   9        1.05        3.48      2.20 o 
  -2  10   9        0.37        0.36      1.29 o 
  -1  10   9       70.20       68.36      3.74 o 
   0  10   9       12.73       11.48      4.39 o 
   1  10   9      493.36      490.53     12.06 o 
   2  10   9      146.79      163.07      6.76 o 
   3  10   9        9.19        6.66      2.69 o 
   4  10   9        9.36        9.71      3.21 o 
   5  10   9       47.00       53.89     15.47 o 
   6  10   9        7.32       13.47      7.50 o 
   7  10   9        5.82        2.55      7.23 o 
  -7  11   9       22.28       15.30      5.90 o 
  -6  11   9       32.60       45.90      7.50 o 
  -5  11   9        4.28        4.95      4.99 o 
  -4  11   9       51.00       49.12      4.54 o 
  -3  11   9       87.58       84.16      7.15 o 
  -2  11   9        7.92        7.91      1.58 o 
  -1  11   9       51.00       45.42      3.86 o 
   0  11   9        2.75        3.77      2.55 o 
   1  11   9      264.30      245.46      8.45 o 
   2  11   9      141.16      130.04     10.76 o 
   3  11   9       95.44       87.69      5.13 o 
   4  11   9       17.01       14.89      3.54 o 
   5  11   9        1.34       -5.33      5.33 o 
   6  11   9        0.38        7.42      7.23 o 
  -7  12   9        6.15        0.49      5.56 o 
  -6  12   9       45.81       45.17      7.57 o 
  -5  12   9       28.29       30.26      6.36 o 
  -4  12   9        0.01       -0.63      2.84 o 
  -3  12   9        0.08        1.16      2.42 o 
  -2  12   9       21.87       18.69      3.25 o 
  -1  12   9       39.02       35.90      3.79 o 
   0  12   9       34.19       32.74      3.85 o 
   1  12   9      185.35      173.61      7.27 o 
   2  12   9       85.13       79.97      5.32 o 
   3  12   9        0.01       -1.92      2.70 o 
   4  12   9        3.53        0.88      5.44 o 
   5  12   9       48.14       44.79      8.98 o 
   6  12   9        0.29        2.78      6.28 o 
  -7  13   9        0.41       -5.59      5.59 o 
  -6  13   9       26.22       30.22      7.31 o 
  -5  13   9        6.59        2.85      3.56 o 
  -4  13   9       10.05        5.28      3.63 o 
  -3  13   9        0.57       -1.56      2.99 o 
  -2  13   9       20.10       18.48      3.39 o 
  -1  13   9       20.92       18.44      3.36 o 
   0  13   9      125.04      115.65      8.31 o 
   1  13   9        0.89       -0.51      2.78 o 
   2  13   9      450.56      482.12     11.91 o 
   3  13   9        0.88        1.27      3.83 o 
   4  13   9        1.60        5.75      6.20 o 
   5  13   9       92.72       92.56     11.61 o 
   6  13   9        0.50       -2.28      6.58 o 
  -6  14   9        0.26        8.60      6.74 o 
  -5  14   9        9.02       18.70      4.46 o 
  -4  14   9      110.99      104.14      7.45 o 
  -3  14   9       16.75       22.77      4.60 o 
  -2  14   9      175.86      168.39      9.42 o 
  -1  14   9        0.07       -1.29      2.47 o 
   0  14   9       21.01       17.88      3.55 o 
   1  14   9       31.39       23.85      3.76 o 
   2  14   9       20.95       18.44      4.83 o 
   3  14   9       11.48        9.18      4.39 o 
   4  14   9       16.21       25.23      8.33 o 
   5  14   9       36.98       32.43      9.32 o 
   6  14   9        3.89        3.96      7.00 o 
  -6  15   9      253.32      319.54     18.80 o 
  -5  15   9      100.38      109.65     12.05 o 
  -4  15   9       31.23       37.68      5.44 o 
  -3  15   9        7.42       13.30      5.98 o 
  -2  15   9        0.05       -2.53      2.61 o 
  -1  15   9       16.66       21.37      3.67 o 
   0  15   9       24.11       33.26      5.11 o 
   1  15   9       85.88       78.23      5.46 o 
   2  15   9       72.09       83.38      7.14 o 
   3  15   9       16.38       14.10      4.92 o 
   4  15   9        0.01       -4.87      4.87 o 
   5  15   9        0.65       -5.71      5.71 o 
  -6  16   9        0.00       -3.62      6.36 o 
  -5  16   9       14.00       12.22      9.32 o 
  -4  16   9        8.59        6.83      4.05 o 
  -3  16   9        0.00        0.38      4.17 o 
  -2  16   9        0.32        3.62      3.71 o 
  -1  16   9        0.10       -2.67      2.67 o 
   0  16   9       27.91       32.31      5.07 o 
   1  16   9       40.13       50.84      6.60 o 
   2  16   9       87.85       72.64      6.98 o 
   3  16   9        0.11        4.83      6.70 o 
   4  16   9       14.46       26.60      9.10 o 
   5  16   9        0.03       -2.40      6.70 o 
  -5  17   9        1.40        4.11      4.44 o 
  -4  17   9       12.05       10.95      4.25 o 
  -3  17   9       34.56       33.56      5.58 o 
  -2  17   9       14.19        8.76      4.04 o 
  -1  17   9        0.06       -0.29      3.00 o 
   0  17   9       31.83       23.09      4.84 o 
   1  17   9       13.21       15.04      8.26 o 
   2  17   9       27.66       25.26      5.43 o 
   3  17   9       50.99       43.42      9.21 o 
   4  17   9       21.48       18.50      8.26 o 
   5  17   9        0.12       -0.69      7.35 o 
  -5  18   9        3.32       -0.60      4.37 o 
  -4  18   9        8.82       12.25      9.46 o 
  -3  18   9        0.89       -2.92      3.35 o 
  -2  18   9       45.46       53.97      6.36 o 
  -1  18   9        6.90        5.36      3.46 o 
   0  18   9        0.24        0.51      3.90 o 
   1  18   9       12.25       20.74      7.54 o 
   2  18   9        7.68        3.10      4.51 o 
   3  18   9        6.15        1.07      6.58 o 
   4  18   9        0.14       -5.75      5.75 o 
  -5  19   9        0.04        7.76      6.39 o 
  -4  19   9        2.71        4.14      4.84 o 
  -3  19   9        1.90        0.50      6.01 o 
  -2  19   9       55.21       58.16      6.95 o 
  -1  19   9       49.30       58.90      5.45 o 
   0  19   9        7.75       16.21      7.08 o 
   2  19   9        4.51       13.97      7.76 o 
   3  19   9        1.65       13.97      7.57 o 
   4  19   9        0.00        1.71      7.42 o 
  -4  20   9        1.14        6.08      5.10 o 
  -3  20   9        1.18        0.41      4.21 o 
  -2  20   9       21.48       38.08      6.16 o 
  -1  20   9       27.29       37.37      4.95 o 
   0  20   9        0.07       -3.43      6.01 o 
   1  20   9        0.85       -4.61      5.82 o 
   3  20   9        1.13       11.04      8.30 o 
  -3  21   9        2.66        3.81      5.06 o 
  -2  21   9        2.25        7.97      4.82 o 
  -1  21   9        3.59       -4.10      4.23 o 
   0  21   9        6.46       14.27      7.42 o 
  -2  22   9        1.87       13.13      5.65 o 
  -1  22   9       49.71       53.41     14.39 o 
   0  22   9      127.47      123.08     13.89 o 
  -8   0  10       71.40       72.01      8.64 o 
  -6   0  10        0.63       -3.96      3.96 o 
  -4   0  10       18.93       25.08      5.86 o 
  -2   0  10      123.17      125.91      6.01 o 
   0   0  10       18.71       19.45      2.30 o 
   2   0  10       27.83       27.76      3.99 o 
   4   0  10       22.56       26.74      6.13 o 
   6   0  10       29.41       37.75      8.91 o 
  -8   1  10       22.20       20.74      4.37 o 
  -7   1  10        0.45       -2.80      2.80 o 
  -6   1  10      136.30      139.45      7.59 o 
  -5   1  10        9.61       18.22      3.86 o 
  -4   1  10        4.28        1.23      2.96 o 
  -3   1  10       21.79       15.08      7.31 o 
  -2   1  10       89.44       80.59      5.83 o 
  -1   1  10       80.48       87.16      3.23 o 
   0   1  10      183.18      188.96      3.98 o 
   1   1  10       33.16       32.78      2.17 o 
   2   1  10       31.13       34.71      3.05 o 
   3   1  10      142.17      128.34      5.22 o 
   4   1  10       18.11       16.26      3.06 o 
   5   1  10        1.30        3.55      3.73 o 
   6   1  10        1.56        0.53      4.45 o 
   7   1  10       15.49       17.01      5.54 o 
  -8   2  10       61.93       59.71     15.60 o 
  -7   2  10       38.93       34.07      4.39 o 
  -6   2  10       14.88       11.89      3.67 o 
  -5   2  10      104.26       82.54      8.49 o 
  -4   2  10        5.14        5.76      5.42 o 
  -3   2  10        0.39        1.90      3.48 o 
  -2   2  10      104.82      102.89      5.71 o 
  -1   2  10        7.49        8.43      1.73 o 
   0   2  10       83.37       86.79      3.36 o 
   1   2  10       36.70       36.59      2.90 o 
   2   2  10       13.72       19.81      2.72 o 
   3   2  10       10.85        9.06      2.50 o 
   4   2  10        1.88        2.30      3.53 o 
   5   2  10        0.40        3.12      3.17 o 
   6   2  10        9.28        8.13      7.14 o 
   7   2  10       39.45       39.58      6.79 o 
  -8   3  10        0.11       -0.46      3.69 o 
  -7   3  10       24.71       17.29      3.85 o 
  -6   3  10        3.86        2.71      3.20 o 
  -5   3  10      107.31      120.57     15.72 o 
  -4   3  10        3.52        4.22      3.30 o 
  -3   3  10      131.43      129.51     16.75 o 
  -2   3  10       46.29       43.73      2.43 o 
  -1   3  10      640.61      628.67      9.91 o 
   0   3  10      508.42      469.67      8.22 o 
   1   3  10       32.00       32.04      3.17 o 
   2   3  10       30.98       29.93      2.99 o 
   3   3  10        0.20        1.44      2.33 o 
   4   3  10        2.70        1.83      2.46 o 
   5   3  10        5.38        8.14      3.43 o 
   6   3  10       31.91       26.64      5.72 o 
   7   3  10        2.51        5.08      4.85 o 
  -8   4  10        0.05       -3.53      3.55 o 
  -7   4  10        0.04        2.30      3.21 o 
  -6   4  10        0.61       -3.00      3.00 o 
  -5   4  10       44.06       43.48      4.93 o 
  -4   4  10      414.15      406.16     13.20 o 
  -3   4  10       39.85       38.67      7.31 o 
  -2   4  10        0.15        1.51      1.46 o 
  -1   4  10        0.02        2.28      1.59 o 
   0   4  10       15.28       10.06      1.98 o 
   1   4  10       98.22       93.54      6.19 o 
   2   4  10       38.24       32.15      6.36 o 
   3   4  10      241.52      237.53      6.92 o 
   4   4  10       47.18       42.62      3.80 o 
   5   4  10        0.02        3.07      3.26 o 
   6   4  10       31.91       52.99     11.04 o 
   7   4  10        0.00        2.46      4.62 o 
  -8   5  10       23.32       32.12      4.91 o 
  -7   5  10        1.34        1.54      3.26 o 
  -6   5  10       80.18       83.77      8.41 o 
  -5   5  10       50.30       42.28      4.91 o 
  -4   5  10      184.14      173.52      8.58 o 
  -3   5  10      289.53      276.23      8.28 o 
  -2   5  10       37.18       40.65      2.56 o 
  -1   5  10       66.56       63.57      2.96 o 
   0   5  10       51.86       47.42      2.76 o 
   1   5  10      100.80      105.35      4.49 o 
   2   5  10      109.98      112.60      4.86 o 
   3   5  10        2.80        1.58      2.71 o 
   4   5  10        0.84       -0.15      2.41 o 
   5   5  10       53.16       58.75      5.08 o 
   6   5  10        8.57        7.33      4.37 o 
   7   5  10       55.97       49.35      7.14 o 
  -8   6  10        7.34       11.76      5.71 o 
  -7   6  10        6.72        7.14      3.50 o 
  -6   6  10      111.93      116.98      7.28 o 
  -5   6  10        0.16        4.54      3.30 o 
  -4   6  10       56.53       52.39      5.27 o 
  -3   6  10      303.48      270.30      8.29 o 
  -2   6  10        3.70        7.16      1.74 o 
  -1   6  10        0.48        2.11      1.54 o 
   0   6  10       54.67       56.57      3.29 o 
   1   6  10       18.35       15.78      2.58 o 
   2   6  10      410.36      397.53     10.53 o 
   3   6  10       38.00       25.78      4.69 o 
   4   6  10       15.91        9.76      2.79 o 
   5   6  10        3.22        4.10      3.25 o 
   6   6  10        1.26        4.08      6.89 o 
   7   6  10        4.13       10.17      5.50 o 
  -7   7  10       19.92       20.25      4.22 o 
  -6   7  10       48.62       45.18      5.20 o 
  -5   7  10        3.25        0.42      3.31 o 
  -4   7  10       36.87       48.71      5.23 o 
  -3   7  10        5.93        2.13      2.96 o 
  -2   7  10       35.75       35.04      2.72 o 
  -1   7  10       26.81       23.83      2.15 o 
   0   7  10        9.91        7.51      1.93 o 
   1   7  10        0.99        1.50      2.11 o 
   2   7  10       11.70       14.27      2.78 o 
   3   7  10       64.64       66.25      6.28 o 
   4   7  10        0.00        0.76      2.52 o 
   5   7  10        2.57        4.02      3.44 o 
   6   7  10       22.14       15.60      5.43 o 
  -7   8  10       12.57       10.64      4.57 o 
  -6   8  10        0.01       -3.53      3.65 o 
  -5   8  10        0.16        2.62      3.36 o 
  -4   8  10      117.46      105.92     14.02 o 
  -3   8  10      111.30      100.69      5.25 o 
  -2   8  10      134.22      126.45      4.05 o 
  -1   8  10       47.80       50.22      4.12 o 
   0   8  10        1.52        1.19      1.90 o 
   1   8  10       42.77       39.23      3.21 o 
   2   8  10       53.32       65.06      4.00 o 
   3   8  10        6.18        1.17      3.33 o 
   4   8  10        0.29        3.16      3.68 o 
   5   8  10       40.33       40.52      5.81 o 
   6   8  10        3.18       -4.04      4.04 o 
  -7   9  10       66.91       79.07      6.99 o 
  -6   9  10       14.42       21.89      4.56 o 
  -5   9  10        0.02       -3.05      3.05 o 
  -4   9  10      104.26       99.25      5.51 o 
  -3   9  10        0.14        0.24      2.41 o 
  -2   9  10       19.54       19.85      2.04 o 
  -1   9  10       15.17       12.45      1.97 o 
   0   9  10       59.59       58.51      3.70 o 
   1   9  10      156.55      144.09      6.38 o 
   2   9  10      131.10      118.37      6.21 o 
   3   9  10       27.46       27.28      4.68 o 
   4   9  10        1.09        0.76      3.50 o 
   5   9  10        2.42        3.81      6.07 o 
   6   9  10        0.08       -3.08      6.28 o 
  -7  10  10        1.19       -2.53      3.97 o 
  -6  10  10        1.68       -3.51      3.51 o 
  -5  10  10       13.42        5.69      6.05 o 
  -4  10  10       52.86       56.50      5.60 o 
  -3  10  10       89.66       83.67      5.14 o 
  -2  10  10        5.55        5.27      2.61 o 
  -1  10  10        2.30        1.35      1.66 o 
   0  10  10       73.75       80.20      4.14 o 
   1  10  10       33.36       37.23      4.09 o 
   2  10  10       98.10      103.22      6.20 o 
   3  10  10       19.62       19.50      3.67 o 
   4  10  10        0.06       -0.43      3.62 o 
   5  10  10        6.49        7.54      7.04 o 
   6  10  10       16.97       20.86      8.22 o 
  -7  11  10        8.26        5.97      4.52 o 
  -6  11  10       22.59       20.73      4.98 o 
  -5  11  10       17.72       13.86      4.35 o 
  -4  11  10       40.25       44.14      4.26 o 
  -3  11  10       28.15       31.65      3.87 o 
  -2  11  10        3.75        3.73      2.67 o 
  -1  11  10        0.76        0.40      1.63 o 
   0  11  10      253.37      256.20      7.03 o 
   1  11  10      334.43      338.87     10.35 o 
   2  11  10      116.71      122.05      8.20 o 
   3  11  10        3.33        6.40      3.21 o 
   4  11  10        2.68       -5.40      5.40 o 
   5  11  10        0.04        6.96      6.89 o 
   6  11  10        0.14        9.13      7.54 o 
  -6  12  10        2.00        8.53      5.82 o 
  -5  12  10       41.59       40.21      5.32 o 
  -4  12  10        4.95        3.26      2.90 o 
  -3  12  10        2.11        6.03      3.01 o 
  -2  12  10       92.66       90.17      5.40 o 
  -1  12  10       36.13       34.00      2.84 o 
   0  12  10        3.09        1.15      2.75 o 
   1  12  10      129.90      150.34     15.93 o 
   2  12  10        0.19       -3.61      3.61 o 
   3  12  10       24.98       15.49      7.08 o 
   4  12  10       95.68       90.35     11.23 o 
   5  12  10       32.63       20.06      8.64 o 
  -6  13  10        4.45       -0.33      4.61 o 
  -5  13  10        8.61        0.54      5.90 o 
  -4  13  10      145.60      151.76     11.53 o 
  -3  13  10        9.41       10.90      3.41 o 
  -2  13  10        0.01       -1.62      2.60 o 
  -1  13  10       32.57       30.60      3.66 o 
   0  13  10        1.48       -0.29      2.83 o 
   1  13  10      466.72      451.65     12.51 o 
   2  13  10        3.25        2.97      6.01 o 
   3  13  10        3.55       -2.55      6.09 o 
   4  13  10       44.60       49.93     10.12 o 
   5  13  10        6.39       -1.67      6.39 o 
  -6  14  10       23.38       15.36      5.63 o 
  -5  14  10        2.55        4.95      3.52 o 
  -4  14  10       48.58       51.60      4.84 o 
  -3  14  10      126.53      121.64      7.67 o 
  -2  14  10       10.57       12.56      3.34 o 
  -1  14  10       45.76       51.05      4.73 o 
   0  14  10      141.39      132.67      6.88 o 
   1  14  10       53.83       69.17     11.06 o 
   2  14  10        1.56       10.09      6.66 o 
   3  14  10      116.87      111.78     12.14 o 
   4  14  10       23.76       38.63      9.36 o 
   5  14  10        1.88        4.76      7.04 o 
  -5  15  10       41.34       44.59      5.25 o 
  -4  15  10       21.17       29.33      4.35 o 
  -3  15  10       42.20       40.28      4.56 o 
  -2  15  10       61.01       43.90      4.71 o 
  -1  15  10        1.76        0.57      2.99 o 
   0  15  10       30.28       31.13      5.33 o 
   1  15  10        0.04       -2.33      3.81 o 
   2  15  10       22.98       15.79      7.80 o 
   3  15  10       10.18       15.38      7.46 o 
   4  15  10        0.17       -6.05      6.05 o 
  -5  16  10       10.94       12.02      5.15 o 
  -4  16  10        4.58        3.23      4.10 o 
  -3  16  10        2.26        2.87      3.23 o 
  -2  16  10       24.33       16.26      4.46 o 
  -1  16  10       13.67       12.55      4.33 o 
   0  16  10       34.26       30.23      5.61 o 
   1  16  10       30.51       26.93      5.51 o 
   2  16  10        7.39        3.35      7.04 o 
   3  16  10        2.76       -2.17      6.36 o 
   4  16  10       11.77        3.54      7.69 o 
  -5  17  10       15.06       24.05      7.73 o 
  -4  17  10        0.00        3.19      4.19 o 
  -3  17  10        0.62        3.95      4.09 o 
  -2  17  10        7.39       11.75      4.88 o 
  -1  17  10       15.12        9.93      3.84 o 
   0  17  10       62.41       73.45     10.16 o 
   1  17  10        0.00        1.14      6.51 o 
   2  17  10       47.06       33.99      9.13 o 
   3  17  10        3.06       -2.97      6.77 o 
   4  17  10        7.66       17.35      8.68 o 
  -5  18  10       41.80       64.51     10.47 o 
  -4  18  10        0.00       -2.87      3.98 o 
  -3  18  10       13.34       22.87      7.79 o 
  -2  18  10        0.05        4.32      3.45 o 
  -1  18  10       67.33       83.91      6.21 o 
   0  18  10        0.03       -0.69      5.71 o 
   2  18  10       19.13       23.79      9.17 o 
   3  18  10        2.60       -0.84      7.35 o 
  -4  19  10        7.76       10.16      6.36 o 
  -3  19  10       20.55       14.39      4.35 o 
  -2  19  10       16.21       22.28      4.32 o 
  -1  19  10        3.20       -2.69      3.90 o 
   0  19  10       14.17        2.04      6.58 o 
   2  19  10        5.08        0.84      7.38 o 
  -3  20  10       21.85       40.55      9.19 o 
  -2  20  10        0.97        1.33      3.93 o 
  -1  20  10        1.38        5.43      5.07 o 
   0  20  10        8.09       -0.19      6.66 o 
  -2  21  10        4.32        9.35      5.55 o 
  -1  21  10       27.27       28.60      6.38 o 
   0  21  10        5.33       -4.03      7.15 o 
  -7   0  11       10.27       10.66      5.67 o 
  -5   0  11       25.69       30.75      6.66 o 
  -3   0  11       44.60       43.04      7.08 o 
  -1   0  11       58.58       68.05      5.10 o 
   1   0  11       89.57       90.14      5.91 o 
   3   0  11       72.70       65.04      8.53 o 
   5   0  11       35.88       39.85      8.83 o 
  -7   1  11        0.75       -1.50      3.27 o 
  -6   1  11       17.25       23.00      7.71 o 
  -5   1  11       32.07       28.33      4.53 o 
  -4   1  11       15.52       23.65      4.47 o 
  -3   1  11       12.41       20.81      4.21 o 
  -2   1  11        0.11       -0.38      1.72 o 
  -1   1  11       19.76       18.81      2.02 o 
   0   1  11        5.23        1.82      1.59 o 
   1   1  11        0.39       -0.59      1.25 o 
   2   1  11       60.87       55.19      6.47 o 
   3   1  11        3.43        5.16      3.68 o 
   4   1  11        2.67        2.79      2.83 o 
   5   1  11        6.90       16.56      5.16 o 
   6   1  11       77.88       92.56     22.42 o 
  -7   2  11        5.78        5.32      3.87 o 
  -6   2  11        6.32        4.36      3.42 o 
  -5   2  11       55.57       49.73      5.45 o 
  -4   2  11       30.77       43.90      5.56 o 
  -3   2  11        0.45       -0.21      3.06 o 
  -2   2  11       31.71       37.33      2.80 o 
  -1   2  11        2.46        1.82      1.61 o 
   0   2  11       22.86       18.15      2.10 o 
   1   2  11        6.70        5.94      1.97 o 
   2   2  11        8.50        7.45      2.55 o 
   3   2  11        9.10        4.82      3.79 o 
   4   2  11        6.51        5.92      3.76 o 
   5   2  11        0.39        4.43      6.32 o 
   6   2  11        0.30        0.44      4.42 o 
  -7   3  11        5.21       -3.50      3.50 o 
  -6   3  11        1.58        2.92      3.38 o 
  -5   3  11        0.68       -1.65      3.31 o 
  -4   3  11       10.55        9.30      3.79 o 
  -3   3  11       31.88       30.01      4.56 o 
  -2   3  11      306.95      306.54      7.33 o 
  -1   3  11       64.62       62.56      3.05 o 
   0   3  11        0.28       -1.48      1.48 o 
   1   3  11       19.80       20.96      2.85 o 
   2   3  11        1.55       -0.93      2.25 o 
   3   3  11       11.48        7.87      3.80 o 
   4   3  11       50.79       43.80      5.79 o 
   5   3  11       51.51       57.00      6.73 o 
   6   3  11        0.00        7.26      5.59 o 
  -7   4  11       12.34        9.95      4.06 o 
  -6   4  11        0.37        0.31      5.16 o 
  -5   4  11       26.31       27.91      4.76 o 
  -4   4  11        0.37        1.80      3.44 o 
  -3   4  11        4.54        0.00      3.31 o 
  -2   4  11       16.40       24.69      2.42 o 
  -1   4  11       90.81       87.74      3.50 o 
   0   4  11       44.03       44.74      3.89 o 
   1   4  11        9.94        9.30      2.44 o 
   2   4  11      238.16      218.91      6.79 o 
   3   4  11        0.40       -4.24      4.24 o 
   4   4  11        3.07        4.06      3.19 o 
   5   4  11       19.08       26.62      5.48 o 
   6   4  11        1.16        5.66      5.27 o 
  -7   5  11        0.02       -0.31      3.92 o 
  -6   5  11        5.44        0.85      3.42 o 
  -5   5  11       42.66       41.86      5.37 o 
  -4   5  11      462.39      433.58     14.52 o 
  -3   5  11       28.42       35.47      4.86 o 
  -2   5  11       39.61       36.78      2.70 o 
  -1   5  11      252.09      258.91      5.89 o 
   0   5  11        7.95       11.83      2.10 o 
   1   5  11        7.00        8.96      2.47 o 
   2   5  11       84.89       86.43      4.54 o 
   3   5  11       31.80       23.58      4.71 o 
   4   5  11        9.71        3.80      3.94 o 
   5   5  11       10.59       13.93      7.06 o 
   6   5  11        3.99       11.17      5.00 o 
  -7   6  11       22.13       22.79      8.24 o 
  -6   6  11      100.96      104.79      7.37 o 
  -5   6  11       23.14       25.39      4.67 o 
  -4   6  11      266.29      255.86     11.10 o 
  -3   6  11        0.01       -1.69      2.79 o 
  -2   6  11       12.01       11.74      1.99 o 
  -1   6  11        1.74        1.89      1.73 o 
   0   6  11        3.58        5.65      1.97 o 
   1   6  11      256.41      263.32     10.69 o 
   2   6  11        9.76        7.69      2.78 o 
   3   6  11       90.17       75.32      8.85 o 
   4   6  11       17.79       25.08      4.05 o 
   5   6  11        6.05       14.70      5.14 o 
   6   6  11        0.02        0.74      4.88 o 
  -7   7  11       17.13       22.82      5.08 o 
  -6   7  11        0.04       -3.40      3.40 o 
  -5   7  11        0.02       -3.31      3.31 o 
  -4   7  11        7.28        7.14      6.55 o 
  -3   7  11      113.67      122.87      7.59 o 
  -2   7  11       65.34       53.87      5.14 o 
  -1   7  11       65.23       61.70      3.10 o 
   0   7  11       24.38       20.75      2.42 o 
   1   7  11       60.83       66.45      4.05 o 
   2   7  11       22.02       19.31      4.46 o 
   3   7  11       66.54       56.00      4.81 o 
   4   7  11       22.51       21.34      3.87 o 
   5   7  11        1.13        5.19      3.61 o 
   6   7  11        8.96       13.53      5.63 o 
  -7   8  11       66.20       61.16      9.67 o 
  -6   8  11       89.37      104.96      7.73 o 
  -5   8  11        0.66       -0.12      3.69 o 
  -4   8  11        3.40       -2.15      3.82 o 
  -3   8  11       50.34       50.55      4.94 o 
  -2   8  11        0.06        0.42      2.47 o 
  -1   8  11        7.42        8.52      1.93 o 
   0   8  11       13.54        8.89      2.23 o 
   1   8  11       10.17        1.61      2.31 o 
   2   8  11      345.96      341.96     14.95 o 
   3   8  11       14.16       16.44      3.51 o 
   4   8  11        2.06        2.70      4.22 o 
   5   8  11        0.25       -1.31      3.52 o 
   6   8  11        0.01       -4.42      4.42 o 
  -6   9  11       10.87        5.81      4.85 o 
  -5   9  11        0.38       -1.17      3.62 o 
  -4   9  11        5.73        3.75      3.67 o 
  -3   9  11      157.25      154.60      8.42 o 
  -2   9  11        7.84        6.87      2.86 o 
  -1   9  11        7.03        5.68      1.88 o 
   0   9  11        5.55        3.87      2.25 o 
   1   9  11       63.40       64.59      4.19 o 
   2   9  11       20.40       32.74      4.24 o 
   3   9  11        7.02        7.48      3.28 o 
   4   9  11        0.43        1.43      3.26 o 
   5   9  11        0.92       -3.80      3.80 o 
  -6  10  11       45.09       50.83      6.61 o 
  -5  10  11       49.78       46.23     15.39 o 
  -4  10  11       65.54       61.06      4.97 o 
  -3  10  11        4.10        4.85      3.01 o 
  -2  10  11        3.86        2.91      2.74 o 
  -1  10  11       14.64       18.80      2.32 o 
   0  10  11        0.02       -0.13      2.89 o 
   1  10  11        0.47       -1.40      2.43 o 
   2  10  11      173.37      155.44     10.54 o 
   3  10  11        3.96        5.07      3.42 o 
   4  10  11        1.28       -5.21      5.21 o 
   5  10  11        1.92        3.20      4.66 o 
  -6  11  11        1.53       10.16      5.12 o 
  -5  11  11       56.43       67.86      6.88 o 
  -4  11  11        3.43        1.66      3.11 o 
  -3  11  11       52.31       49.70      4.59 o 
  -2  11  11       97.37       96.58      5.80 o 
  -1  11  11        4.17        4.34      3.01 o 
   0  11  11       33.44       38.12      3.09 o 
   1  11  11        2.44        4.40      2.66 o 
   2  11  11        3.52        6.96      6.32 o 
   3  11  11        0.47        0.46      6.05 o 
   4  11  11       12.30        2.09      6.81 o 
   5  11  11        0.01       -2.85      6.17 o 
  -6  12  11       55.57       60.17     10.50 o 
  -5  12  11      145.54      167.64     10.11 o 
  -4  12  11       59.21       61.72      5.19 o 
  -3  12  11       51.94       51.05      4.79 o 
  -2  12  11       60.94       60.97      4.85 o 
  -1  12  11       11.45        8.45      3.19 o 
   0  12  11      107.04      104.15      4.45 o 
   1  12  11       15.31       15.97      3.54 o 
   2  12  11       94.17      112.12     12.10 o 
   3  12  11       18.91       35.66      8.79 o 
   4  12  11        0.16        9.21      7.19 o 
   5  12  11        9.83        0.04      6.89 o 
  -5  13  11      125.68      134.67     11.32 o 
  -4  13  11       28.23       32.82      4.46 o 
  -3  13  11      117.28      118.55      6.69 o 
  -2  13  11       47.86       55.99      4.99 o 
  -1  13  11        5.70        9.58      3.42 o 
   0  13  11      127.27      123.19      4.92 o 
   1  13  11        0.22        3.56      4.41 o 
   2  13  11        0.04       -5.90      5.90 o 
   3  13  11      115.64      119.01     12.60 o 
   4  13  11       27.42       13.05      8.56 o 
  -5  14  11       12.38       17.53      6.09 o 
  -4  14  11        2.81       -0.56      3.25 o 
  -3  14  11       25.61       32.14      4.51 o 
  -2  14  11       37.85       41.64      4.65 o 
  -1  14  11        4.51        2.80      3.18 o 
   0  14  11       20.91       25.52      4.47 o 
   1  14  11      141.67      157.10     10.96 o 
   2  14  11       15.07       20.13      8.45 o 
   3  14  11        5.84       13.43      8.26 o 
   4  14  11        6.25        9.32      7.73 o 
  -5  15  11        0.38        6.05      8.18 o 
  -4  15  11        0.50       -1.12      3.27 o 
  -3  15  11        3.36       -1.37      2.97 o 
  -2  15  11       17.89       18.73      4.12 o 
  -1  15  11        0.97        1.06      3.29 o 
   0  15  11        0.75       -2.92      4.49 o 
   1  15  11       77.80       80.84     10.69 o 
   2  15  11       10.69       10.92      7.76 o 
   3  15  11        1.58        2.32      7.46 o 
   4  15  11       16.57       12.41      8.45 o 
  -5  16  11        1.78        6.95      6.20 o 
  -4  16  11        3.36        7.05      4.22 o 
  -3  16  11        0.83        2.40      4.11 o 
  -2  16  11        3.55       -2.58      3.16 o 
  -1  16  11       73.34       60.64      6.14 o 
   0  16  11        1.50       -2.91      3.95 o 
   1  16  11        6.54       10.58      7.15 o 
   2  16  11        2.57       -6.43      6.43 o 
   3  16  11        0.78       -4.68      7.08 o 
  -4  17  11       19.89       28.79      5.25 o 
  -3  17  11        6.36        5.53      3.69 o 
  -2  17  11       10.27        4.38      4.32 o 
  -1  17  11       19.10       22.19      4.41 o 
   0  17  11        0.10       -1.50      4.01 o 
   1  17  11        5.02       -6.32      6.32 o 
   2  17  11        2.73        2.82      6.74 o 
  -3  18  11        1.38        0.83      3.83 o 
  -2  18  11       24.60       24.53      4.70 o 
  -1  18  11       21.99       19.63      5.60 o 
   0  18  11        7.76       -4.49      6.43 o 
   2  18  11        0.02        1.94      7.42 o 
  -2  19  11       52.00       54.10      5.90 o 
  -1  19  11        9.61       10.48      5.54 o 
   0  19  11       11.29       17.62      7.88 o 
  -6   0  12        5.02       10.69      6.47 o 
  -4   0  12      104.87      117.49     10.92 o 
  -2   0  12       39.55       38.56      4.32 o 
   0   0  12       37.73       38.51      4.68 o 
   2   0  12        9.40        5.33      4.83 o 
   4   0  12        0.26       -0.88      5.25 o 
  -6   1  12        3.99       -1.55      4.10 o 
  -5   1  12       80.27       83.68      6.88 o 
  -4   1  12       65.27       61.61      6.44 o 
  -3   1  12        9.75       13.03      5.88 o 
  -2   1  12        0.00       -1.94      1.94 o 
  -1   1  12       40.93       44.98      3.36 o 
   0   1  12       88.64       94.86      5.20 o 
   1   1  12        0.66       -1.67      2.27 o 
   2   1  12        4.73        2.82      3.44 o 
   3   1  12        3.88        0.56      4.11 o 
   4   1  12       14.56       12.75      8.30 o 
   5   1  12       87.98       81.53     12.18 o 
  -6   2  12        2.65       -0.22      4.18 o 
  -5   2  12        0.94        1.87      4.78 o 
  -4   2  12       18.93       14.72      4.48 o 
  -3   2  12        1.90        6.13      3.63 o 
  -2   2  12        9.35       11.20      2.42 o 
  -1   2  12      165.23      171.14      5.84 o 
   0   2  12        6.94        5.29      1.96 o 
   1   2  12        0.25       -1.96      2.04 o 
   2   2  12        0.81       -3.07      3.07 o 
   3   2  12       66.50       66.69     13.85 o 
   4   2  12       11.10       16.90      4.68 o 
   5   2  12        0.69        2.02      4.40 o 
  -6   3  12        2.19        1.27      5.21 o 
  -5   3  12       26.90       29.10      5.07 o 
  -4   3  12       27.49       20.98      4.77 o 
  -3   3  12       41.84       43.99     13.66 o 
  -2   3  12        0.64       -1.14      1.93 o 
  -1   3  12       93.25       98.14      3.86 o 
   0   3  12       37.77       46.61      3.26 o 
   1   3  12        6.72        3.86      2.04 o 
   2   3  12      100.93      107.17      7.17 o 
   3   3  12       34.86       34.78      5.10 o 
   4   3  12        0.56        1.06      4.24 o 
   5   3  12       13.47        8.01      5.05 o 
  -6   4  12       28.12       24.18      5.64 o 
  -5   4  12       10.01       13.19      4.45 o 
  -4   4  12       87.37       80.20      6.82 o 
  -3   4  12      160.43      185.75      9.70 o 
  -2   4  12       25.23       34.51      3.15 o 
  -1   4  12       13.25       14.39      2.15 o 
   0   4  12       13.21       12.69      2.18 o 
   1   4  12       44.13       35.26      2.99 o 
   2   4  12        0.01        8.45      4.00 o 
   3   4  12       19.47       18.48      4.65 o 
   4   4  12      107.17      117.39     12.18 o 
   5   4  12        4.80        2.76      4.66 o 
  -6   5  12       17.90       22.24      5.51 o 
  -5   5  12       22.32       24.41      4.82 o 
  -4   5  12       42.63       51.47      5.87 o 
  -3   5  12       19.53       16.20      4.56 o 
  -2   5  12      149.47      160.14      6.78 o 
  -1   5  12        0.01       -1.14      1.80 o 
   0   5  12       39.46       40.25      2.93 o 
   1   5  12       85.92       85.23      3.97 o 
   2   5  12      212.81      203.04      9.52 o 
   3   5  12       11.97        3.54      3.98 o 
   4   5  12        3.63       -1.76      3.94 o 
   5   5  12        0.22        3.18      4.90 o 
  -6   6  12        7.62        5.94      4.86 o 
  -5   6  12       16.85       21.90      4.90 o 
  -4   6  12       43.04       63.21      6.47 o 
  -3   6  12        8.80        4.40      6.13 o 
  -2   6  12       63.94       70.65      4.82 o 
  -1   6  12       87.15       88.79      3.81 o 
   0   6  12        0.37       -1.83      1.83 o 
   1   6  12      142.43      142.74      5.71 o 
   2   6  12       59.45       58.26      5.89 o 
   3   6  12       31.52       37.68      5.59 o 
   4   6  12        3.07       -1.60      4.16 o 
   5   6  12       17.58       23.75      5.74 o 
  -6   7  12        1.30       -4.09      4.39 o 
  -5   7  12       14.20        4.16      4.68 o 
  -4   7  12      100.89       90.15      7.44 o 
  -3   7  12       15.66       13.47      3.29 o 
  -2   7  12        0.25        2.25      4.29 o 
  -1   7  12        8.20        7.95      2.11 o 
   0   7  12        1.72        1.23      2.29 o 
   1   7  12       24.78       24.70      3.28 o 
   2   7  12       46.28       53.54     13.93 o 
   3   7  12       71.41       73.40      6.10 o 
   4   7  12       18.46       25.09      5.64 o 
   5   7  12        0.67        1.73      4.60 o 
  -6   8  12        0.08        2.09      5.30 o 
  -5   8  12        8.16       12.97      4.78 o 
  -4   8  12        5.27       -2.14      3.86 o 
  -3   8  12       59.94       63.71      4.93 o 
  -2   8  12        8.88        9.33      3.14 o 
  -1   8  12        0.91        0.79      2.42 o 
   0   8  12       55.38       54.43      3.55 o 
   1   8  12      159.76      170.21      6.34 o 
   2   8  12        1.55        1.52      3.98 o 
   3   8  12        6.33        7.47      3.54 o 
   4   8  12        0.40        0.09      3.77 o 
   5   8  12        0.54        1.45      6.32 o 
  -6   9  12        1.05        2.40      7.95 o 
  -5   9  12       51.85       49.20      7.95 o 
  -4   9  12       34.43       38.29      5.92 o 
  -3   9  12       14.30       17.76      3.65 o 
  -2   9  12       65.87       53.18      4.59 o 
  -1   9  12        0.10       -1.58      2.31 o 
   0   9  12        1.22       -1.09      3.02 o 
   1   9  12        3.45        3.85      3.12 o 
   2   9  12       32.47       25.17      5.99 o 
   3   9  12       30.96       34.75      4.66 o 
   4   9  12        0.68        4.74      4.70 o 
  -5  10  12       11.30       11.65      7.82 o 
  -4  10  12        1.41       -0.63      3.92 o 
  -3  10  12       11.47       19.85      3.83 o 
  -2  10  12        1.33        0.60      2.75 o 
  -1  10  12        1.24        0.15      2.36 o 
   0  10  12        1.55        0.06      2.12 o 
   1  10  12       80.02       91.07      5.63 o 
   2  10  12        0.36        2.73      4.24 o 
   3  10  12        7.22        7.53      4.70 o 
   4  10  12       15.62        6.55      5.40 o 
  -5  11  12       62.83       60.25      9.04 o 
  -4  11  12        0.45        1.92      3.26 o 
  -3  11  12       35.03       42.76      4.70 o 
  -2  11  12        1.78        1.41      2.92 o 
  -1  11  12        1.56       -1.59      2.84 o 
   0  11  12        4.91        3.83      3.61 o 
   1  11  12       21.46       12.29      4.35 o 
   2  11  12       12.70       13.97     14.18 o 
   3  11  12        8.75       10.02      4.86 o 
   4  11  12        3.58       -1.10      8.87 o 
  -5  12  12        5.60        5.01      5.53 o 
  -4  12  12       62.07       71.81      5.84 o 
  -3  12  12       25.74       34.60      5.64 o 
  -2  12  12        0.27        4.34      3.18 o 
  -1  12  12       18.98       12.16      4.48 o 
   0  12  12        0.25        2.23      2.78 o 
   1  12  12       14.53       13.85      4.51 o 
   2  12  12       15.30       11.86      4.70 o 
   3  12  12       43.80       48.33      6.60 o 
   4  12  12       29.83       16.03      5.79 o 
  -5  13  12        0.39       -3.46      8.37 o 
  -4  13  12      128.35      132.96      7.61 o 
  -3  13  12       33.37       31.95      7.51 o 
  -2  13  12        4.75        6.35      3.51 o 
  -1  13  12       40.75       39.99      4.90 o 
   0  13  12       15.12       12.65      4.97 o 
   1  13  12       44.42       38.39      9.78 o 
   2  13  12       88.66      102.75      7.89 o 
   3  13  12       31.73       31.33      6.14 o 
  -4  14  12        0.01        9.48      4.09 o 
  -3  14  12        1.31       -1.55      3.09 o 
  -2  14  12        6.33        9.10      3.54 o 
  -1  14  12       36.83       44.41      8.10 o 
   0  14  12       26.19       29.19      4.69 o 
   1  14  12        3.09       -1.18      6.96 o 
   2  14  12       16.04       20.55      5.37 o 
   3  14  12       51.94       63.75     11.53 o 
  -4  15  12        6.41       14.77      5.14 o 
  -3  15  12       13.55       11.98      4.16 o 
  -2  15  12        9.69       11.55      4.35 o 
  -1  15  12       10.59       14.32      4.13 o 
   0  15  12       41.44       41.82     10.10 o 
   1  15  12        1.86        8.26      7.08 o 
   2  15  12        0.10       -6.55      6.62 o 
  -3  16  12       19.53       16.25      7.20 o 
  -2  16  12        0.56        0.09      3.65 o 
  -1  16  12        1.30       -0.44      4.30 o 
   0  16  12       17.28        7.23      7.27 o 
   1  16  12        0.29       -3.43      6.66 o 
  -2  17  12        0.30        2.18      3.91 o 
  -1  17  12        0.25        6.36      7.44 o 
   0  17  12        4.76       -1.07      5.86 o 
  -5   0  13        1.88        0.15      6.01 o 
  -3   0  13        3.38       -0.76      5.37 o 
  -1   0  13       11.48        9.61      4.09 o 
   1   0  13        4.09        5.23      3.85 o 
   3   0  13        7.09        7.46      6.09 o 
  -6   1  13        5.79        4.81      7.97 o 
  -5   1  13        1.56        0.26      4.43 o 
  -4   1  13       61.21       60.90      6.91 o 
  -3   1  13        1.40        5.02      4.83 o 
  -2   1  13        1.58       -1.12      2.74 o 
  -1   1  13        8.00        9.17      3.15 o 
   0   1  13       64.90       62.46      4.16 o 
   1   1  13        0.46       -3.23      3.23 o 
   2   1  13        2.45        1.16      5.69 o 
   3   1  13        3.97       -2.10      3.67 o 
   4   1  13       54.57       55.70      6.75 o 
  -6   2  13        1.32        5.05      5.30 o 
  -5   2  13       12.78        9.08      7.74 o 
  -4   2  13       52.56       38.00      5.99 o 
  -3   2  13        3.23       -1.45      3.85 o 
  -2   2  13       39.80       47.55      4.39 o 
  -1   2  13       10.53        9.97      2.73 o 
   0   2  13       26.48       22.93      3.25 o 
   1   2  13        0.23        2.37      2.88 o 
   2   2  13       44.25       50.96      5.74 o 
   3   2  13        9.12       15.61      4.63 o 
   4   2  13        3.48       11.08      4.98 o 
  -6   3  13       15.05       18.19      7.92 o 
  -5   3  13        0.29       -1.35      4.18 o 
  -4   3  13        1.41       -0.59      3.94 o 
  -3   3  13       96.37       98.95      7.86 o 
  -2   3  13       98.67      114.93      6.18 o 
  -1   3  13        0.00        1.66      2.40 o 
   0   3  13        0.38       -2.32      2.32 o 
   1   3  13       80.36       90.96      5.51 o 
   2   3  13       10.99       10.74      4.11 o 
   3   3  13        5.47        6.54      5.14 o 
   4   3  13       37.99       40.06      8.85 o 
  -5   4  13      111.53      126.61     10.54 o 
  -4   4  13       24.52       31.01      5.65 o 
  -3   4  13      240.04      277.25     12.41 o 
  -2   4  13       21.64       20.15      5.11 o 
  -1   4  13        2.00        1.71      1.92 o 
   0   4  13        0.45        0.30      2.48 o 
   1   4  13       57.07       51.75      4.59 o 
   2   4  13       50.00       39.84      5.47 o 
   3   4  13      107.01      116.25      8.34 o 
   4   4  13        3.39        3.17      4.54 o 
  -5   5  13       56.58       67.91      7.66 o 
  -4   5  13        4.84       -0.95      4.13 o 
  -3   5  13       36.00       32.33      5.59 o 
  -2   5  13       10.62        8.27      4.31 o 
  -1   5  13       22.93       28.07      5.28 o 
   0   5  13        0.01       -1.53      1.95 o 
   1   5  13       35.64       46.42      5.26 o 
   2   5  13        8.28        8.21      4.03 o 
   3   5  13        4.25        5.59      4.20 o 
   4   5  13       33.80       39.76      7.29 o 
  -5   6  13       23.10       29.26      6.82 o 
  -4   6  13       53.56       54.48      6.66 o 
  -3   6  13       12.60       12.10      4.64 o 
  -2   6  13        0.85        0.97      2.87 o 
  -1   6  13       16.28       22.88      3.12 o 
   0   6  13        0.76       -0.52      2.08 o 
   1   6  13       16.19       18.41      6.65 o 
   2   6  13       28.07       42.85      5.77 o 
   3   6  13        2.35        2.95      4.28 o 
   4   6  13        8.32        7.05      4.94 o 
  -5   7  13       11.42       13.32      5.97 o 
  -4   7  13       17.98       28.44      5.70 o 
  -3   7  13       16.02       11.89      5.94 o 
  -2   7  13        0.01        3.02      2.72 o 
  -1   7  13        1.40        0.16      2.42 o 
   0   7  13       13.24       10.30      2.48 o 
   1   7  13        0.45       -3.45      3.45 o 
   2   7  13        7.67        6.67      4.59 o 
   3   7  13        1.48        2.64      4.32 o 
   4   7  13        0.70        9.10      5.07 o 
  -5   8  13        0.00        4.20      5.13 o 
  -4   8  13        0.39        4.88      4.74 o 
  -3   8  13        4.96        6.50      3.99 o 
  -2   8  13        2.83        6.06      3.18 o 
  -1   8  13        6.49        3.41      2.59 o 
   0   8  13        3.33        8.83      2.76 o 
   1   8  13        0.81       -3.70      4.61 o 
   2   8  13        0.69        6.56      4.19 o 
   3   8  13        9.02        4.76      6.57 o 
  -5   9  13        1.01       -1.85      5.45 o 
  -4   9  13       19.40       18.29      5.78 o 
  -3   9  13        5.61        6.40      3.33 o 
  -2   9  13       34.46       38.82      4.47 o 
  -1   9  13       10.34        8.24      2.89 o 
   0   9  13        2.45       -0.25      2.95 o 
   1   9  13       10.00        6.73      6.16 o 
   2   9  13       79.25       93.84      7.31 o 
   3   9  13       22.18       22.46      5.56 o 
  -5  10  13        5.63        7.61      9.17 o 
  -4  10  13       17.73       17.50      6.01 o 
  -3  10  13       57.50       66.83      8.40 o 
  -2  10  13        0.01        1.15      4.32 o 
  -1  10  13       36.29       32.21      4.28 o 
   0  10  13        0.09        0.96      3.21 o 
   1  10  13        6.97        0.46      3.31 o 
   2  10  13       13.21       16.03      5.22 o 
   3  10  13       67.38       72.77      7.51 o 
  -4  11  13       19.66       26.19      6.53 o 
  -3  11  13        2.36       -2.54      3.62 o 
  -2  11  13        3.58        7.28      3.35 o 
  -1  11  13       23.92       28.56      4.30 o 
   0  11  13       33.19       32.83      4.70 o 
   1  11  13       44.06       37.09      6.01 o 
   2  11  13      115.82       98.90      7.93 o 
   3  11  13        0.01        0.46      4.75 o 
  -4  12  13        0.18        4.45      3.88 o 
  -3  12  13       11.31        8.85      3.93 o 
  -2  12  13        0.60        9.37      3.61 o 
  -1  12  13       27.75       26.46      5.86 o 
   0  12  13        5.75        8.08      3.91 o 
   1  12  13       42.12       33.48     11.27 o 
   2  12  13       14.21       11.44      6.91 o 
  -4  13  13        1.25        3.99      4.84 o 
  -3  13  13       20.81       26.50      5.07 o 
  -2  13  13      103.01       93.46      6.45 o 
  -1  13  13        9.31       12.13      6.22 o 
   0  13  13       57.71       58.94      9.27 o 
   1  13  13       15.02       10.55      5.38 o 
   2  13  13       39.31       37.30      9.93 o 
  -3  14  13       14.84       13.69      4.49 o 
  -2  14  13       44.93       49.31      6.89 o 
  -1  14  13        3.80        3.92      4.72 o 
   0  14  13       10.05       11.95      7.15 o 
   1  14  13        2.68       -5.62      7.15 o 
  -2  15  13        3.53        3.50      3.84 o 
  -1  15  13        7.85        9.79      6.51 o 
   0  15  13        7.76        2.55      6.74 o 
  -4   0  14       27.78       23.52      8.94 o 
  -2   0  14        3.52        3.12      6.51 o 
   0   0  14       16.92       12.89      4.51 o 
   2   0  14        2.70        0.04      5.40 o 
  -5   1  14       20.45       30.96      7.06 o 
  -4   1  14       32.24       31.74      6.47 o 
  -3   1  14        0.71        1.41      4.93 o 
  -2   1  14       11.78       17.93      5.21 o 
  -1   1  14       12.68        9.07      3.45 o 
   0   1  14        2.58        7.05      2.92 o 
   1   1  14        0.32       -0.13      3.53 o 
   2   1  14        0.98       -3.58      3.60 o 
   3   1  14       20.88       29.57      5.75 o 
  -5   2  14        0.42       -3.10      5.36 o 
  -4   2  14       19.38       20.09      5.92 o 
  -3   2  14       44.88       48.91     10.29 o 
  -2   2  14        4.00        6.94      4.51 o 
  -1   2  14       36.91       31.29      4.54 o 
   0   2  14        0.03       -1.97      2.53 o 
   1   2  14        0.30       -2.23      3.65 o 
   2   2  14        1.19        1.61      3.93 o 
   3   2  14        2.08        3.58      4.40 o 
  -5   3  14        0.23       -2.50      8.35 o 
  -4   3  14      100.23       97.42      8.60 o 
  -3   3  14       47.11       51.90      6.83 o 
  -2   3  14        8.85       15.81      5.37 o 
  -1   3  14        0.35       -0.52      3.27 o 
   0   3  14        0.35        1.91      2.73 o 
   1   3  14        2.59        0.99      3.75 o 
   2   3  14        2.78        6.10      4.55 o 
   3   3  14        7.51        5.02      4.65 o 
  -4   4  14      177.27      201.26     11.80 o 
  -3   4  14       59.87       56.16      7.00 o 
  -2   4  14       71.41       91.72     12.75 o 
  -1   4  14        2.32        5.56      3.41 o 
   0   4  14       90.65      110.61      8.07 o 
   1   4  14       50.98       64.77      8.05 o 
   2   4  14       26.64       28.99      5.61 o 
   3   4  14        5.40        3.45      4.49 o 
  -4   5  14        8.44        7.99      7.27 o 
  -3   5  14        3.54        7.09      4.86 o 
  -2   5  14       10.62        9.35      8.13 o 
  -1   5  14        7.23       10.76      4.02 o 
   0   5  14        0.24       -1.95      4.10 o 
   1   5  14        0.72       -1.78      3.70 o 
   2   5  14        9.43       10.01      4.53 o 
   3   5  14       22.27       27.46      6.55 o 
  -4   6  14       19.83       19.18      6.21 o 
  -3   6  14       75.06       73.95      7.53 o 
  -2   6  14        0.54       -3.97      3.97 o 
  -1   6  14       16.71       13.68      4.59 o 
   0   6  14        2.60        1.89      4.14 o 
   1   6  14       15.51       14.98      4.52 o 
   2   6  14       28.53       51.17     12.86 o 
  -4   7  14        3.82        3.15      5.73 o 
  -3   7  14       33.41       37.74      6.55 o 
  -2   7  14        2.75        5.16      4.70 o 
  -1   7  14        1.41       -1.20      3.28 o 
   0   7  14       19.45       12.06      6.62 o 
   1   7  14        0.67        0.38      5.82 o 
   2   7  14        0.49        5.32      4.20 o 
  -4   8  14       12.49       10.98      6.14 o 
  -3   8  14        2.79        8.42      5.27 o 
  -2   8  14       16.18       24.26      4.11 o 
  -1   8  14        5.36        1.68      3.46 o 
   0   8  14        1.20        0.53      5.86 o 
   1   8  14        1.48       -4.41      6.43 o 
   2   8  14        1.76        6.04      4.47 o 
  -4   9  14        0.74       -6.39      7.57 o 
  -3   9  14        8.15        8.75      5.42 o 
  -2   9  14       19.57       20.64      4.78 o 
  -1   9  14        6.28        2.44      2.85 o 
   0   9  14        2.55        0.23      6.09 o 
   1   9  14       12.00       13.62      7.69 o 
   2   9  14        0.14        1.35      4.40 o 
  -3  10  14        5.98        4.55      3.83 o 
  -2  10  14        2.65        7.31      3.64 o 
  -1  10  14        0.58       -0.53      3.96 o 
   0  10  14        5.71        3.06      4.36 o 
   1  10  14        0.43        7.92      7.27 o 
  -3  11  14        0.07        5.48      5.84 o 
  -2  11  14        5.02        4.61      3.70 o 
  -1  11  14        2.05        5.38      4.12 o 
   0  11  14        2.55       12.77      4.84 o 
  -1  12  14        9.28       10.66      7.80 o 
  -3   0  15       97.70       91.34     13.13 o 
  -1   0  15        0.14       -1.22      6.39 o 
   1   0  15       11.99        0.11      5.67 o 
  -3   1  15        0.00       -5.98      6.32 o 
  -2   1  15        0.40        5.49      5.11 o 
  -1   1  15        1.89        0.63      6.22 o 
   0   1  15        0.11       -4.99      4.99 o 
   1   1  15       13.01        8.80      4.57 o 
  -3   2  15        0.18       -0.89      6.15 o 
  -2   2  15        1.35        2.82      4.78 o 
  -1   2  15        0.50        2.64      5.10 o 
   0   2  15       13.45       20.13      6.77 o 
   1   2  15        0.69        1.71      4.09 o 
  -3   3  15        0.92       -0.17      6.28 o 
  -2   3  15       43.02       48.71      8.47 o 
  -1   3  15        1.24       -0.26      5.71 o 
   0   3  15       23.81       26.60      7.38 o 
   1   3  15        0.95       -2.04      3.88 o 
  -3   4  15       29.96       32.92      7.77 o 
  -2   4  15        0.00        2.76      5.82 o 
  -1   4  15        5.50        4.63      4.48 o 
   0   4  15       75.90       55.91      8.91 o 
   1   4  15        9.50       10.09      6.89 o 
  -3   5  15       13.02       12.80      6.67 o 
  -2   5  15        2.72        7.78      5.17 o 
  -1   5  15        0.05        3.55      4.66 o 
   0   5  15        0.30       10.85      6.89 o 
  -2   6  15        1.31       -2.52      4.84 o 
  -1   6  15       11.83        8.13      4.94 o 
   0   6  15       14.26        2.97      6.47 o 
  -2   7  15        6.65        0.12      5.24 o 
  -1   7  15       20.28       25.32      5.71 o 
                                                 
